# Supplementary material for: Phylogenetic Assessment of Understudied Families in Hymenochaetales (Basidiomycota, Fungi)—Reporting Uncovered Species and Reflecting the Recent Taxonomic Updates in the Republic of Korea
Source: J Microbiol. 2024 May 16;62(6):429–47. doi: 10.1007/s12275-024-00120-5 (PMC11224081; doi:10.1007/s12275-024-00120-5)
Supplement: Supplementary file 1 — Supplementary Data 1. Concatenated nSSU+ ITS+ nLSU+ RPB2+ TEF1 dataset for multigenetic marker phylogenetic analysis of Hymenochaetales [file 12275_2024_120_MOESM1_ESM.fasta]

>Alloclavaria_purpurea_H6047663 Concatenation of 5 sequences
TACTGTGAAACTGCGAATGGCTCATTAAATCAGTTATAGTTTATTTGATGATGACTTGCTACAT-GGATAACTGTGGTAATTCTAGAGCTAATACATGCAATCAAGCCCCGACT-TCTGGAAGGGGTGTATTTATTAGATAAAAAACCAACGCGGTTCGCCGCTCCCTTGGTGATTCATAATAACTTCTCGAATCGCATGGCCTTGCGC--CGGCGATGCTTCATTCAAATATCTGCCCTATCAACTTTCGATGGTAGGATAGAGGCCTACCATGGTTTCAACGGGTAACGGGGAATAAGGGTTCGATTCCGGAGAGGGAGCCTGAGAAACGGCTACCACATCCAAGGAAGGCAGCAGGCGCGCAAATTACCCAATCCCGACAC-GGGGAGGTAGTGACAATAAATAACAATATAGGGCTCTTTTGGGTCTTATAATTGGAATGAGTACAATTTAAATCCCTTAACGAGGAACAATTGGAGGGCAAGTCTGGTGCCAGCAGCCGCGGTAATTCCAGCTCCAATAGCGTATATTAAAGTTGTTGCAGTTAAAAAGCTCGTAGTTGAACTTCAGACCTGGCCGGGCGGTCTGCCTTAACGGTATGTACT-GTCCGGCTGGGCCTTACC-TCTTGGTGAGCCGGCATGTCCTTCGTTGGGTGTGTCGGGGAACCAGGACCTTTACCTTGAGAAAATTAGAGTGTTCAAAGCAGGCCTATGCCCGAATACATTAGCATGGAATAATAAAATAGGACGTGCGGTTCTATTTTGTTGGTTTCTAGAGTCGCCGTAATGATTAATAGGGATAGTTGGGGGCATTAGTATTCAGTCGCTAGAGGTGAAATTCTTGGATTGACTGAAGACTAACTTCTGCGAAAGCATTTGCCAAGGATGTTTTCATTAATCAA-GAACGAAGGTTAGGGGATCGAAAACGATCAGATACCGTTGTAGTCTTAACAGTAAACTATGCCGACTAGGGATCGGGCGATCTCACTTATTATGTGTCGCTCGGCACCTTACGAGAAATCAAAGTCTTTGGGTTCTGGGGGGAGTATGGTCG-CAAGGCTGAAACTTAAAGGAA-TTACGGTCGAGTT------------------TTG----------------TG-------TGG-------------------------GTTTG-ATGCTGGCC--------------------------------------------------------------------------------------------------------------------------------------------TCCTTAA--------------------------------------------------------------------------------------------------------CCAGAGG-CA--TGTGCTCA--------------------------CC-CC-GCTC-----------AT-C-CACT-C--------AACC---CC-----ATGTGCACTCT----------------------------------TGA-GATG---------------TGGCCCTCCGTA-----------------ATGGGAGCAGTTCCCTTT-----------------------------------------------CCCGA------------------------------------GGTYGAGCCGGGGTCGCATCTCCCCC----------------C-TT------------------------------CACACA--A-ACCTATCA---------------AAAGTATAA-CAGAATGTAACCT----TGTGTT-----------------AAATA----AATACAACTTTCAACAACGGATCTCTTGGCTCTCGCATCGATGAAGAACGCAG-CGAAATGCGATAAGTAATGTGAATTGCAGAATTCAGTGAATCATCGAATCTTTGAACGCACCTTGCGCTCCTTGG-TAT-TCCGAGGAGCATGCCTGTTTGAGTGTCATG-AAATTCTCAACT------CCCCCCGGTG-------CTTTGCTGCAA----------CGGTGGAAG---CTTGGAT-TTGGGGGTTT-----------GCTGGCCC--------------GTTAC----------------CGGGTTG-GCTCCC-CTTGAATGCATT-----A--GCTAGAC---------TCTCCGACTCGG----------AGTGGTTCGC-G-GTGTGAT--AAT------------TATC-TACAC-CCCGGC---------------------------------AGTCGAGCTTCCAA------TYGTCTT---------------CGGACAGCT---------------------------CTATTGAT----------CTGACCTCAAA-TC-AGGTAGGACTACCCGCT-GAACTTAAGC---------------------------------------------------------------------------ATCCTAGTAACTGCG-AGTGAAGCG-GGAAA-AGCTCAAATTT-AAAATCTGACGYGTCTTTG---GCCGTCCGAGTTGTAATCTGGAGAAGTGTTTTCTGTGTTGGACCGTGTACAAGTCCCTTGGAATAGGGCGTCATAGAGGGTGAGAATCCCG-TCTTTGACACGGA--CTGCCAATGCTC-TGTGATACGC-TCTCGAAGAGTCGAGTTGTTTGGGAATGCAGCTCAAAATGGGTGGTAAATTCCATCTAAAGCTAAATATTGGCGAGAGACCGATAGCGAACAAGTACCGTGAGGGAAAGATGAAAAGCACTTTGGAAAGAGAGTTAAACAGTACGTGAAATTGTTGAAAGGGAAAC-GCTTGAAGTCAGTCGC-GTCGTCCGGGACTCAGCCTTG--C-TT--TT----GCTCGGTGTACTTCCCG--GTTGACGGGTCAACATCGATTTTGGTCGGCGGACAATGGTGGGGGGAATGTGGCACCTTT----GGGTGTG-TTATAGCCT-CCCGTCGGACGCGTCGACTGGGATCGAGGACCGCAGCACGCC-T--TT-TT-GGCCGGGGT---TCG--CCCACGTA--ACGTGCTTAGGATGTTGGCATAATGGCTTTAAGCGACCCGTCTTGAAACACGGA-CCAAGGAGTCTAACATGCCTGCGAGTGTTAGGGTGG-CAAACCCTTGCGCGCAATGAAAGTGAAAGTTGGGA--CCTCCGTCAT--GGGGGGCACCGACGCCCGGCCTTGAACTTCTGTGACGGTGCCGCGGTGGAGCATGCATGTTGGGACCCGAAAGATGGTGAACTATGCCTGAATAGGGC-GAAGCCAGAGGAAACTCTGGT-GGAGGCTCGTAGC-GATTCTGACGTGCAAATC-GATCGTCAAATTTGGGTATAGGGGCGAAAGACTAATCGAACCATCTAGTAGCTGGTTCCTGCCGAAGTTT--CCCTCAGGATAGCAGAAACTCG-TATCAGATT-TATGTGGTAAAGCGAATGATTAGAGGCCTTGGGGTTGAAACAACCTTAACCTATTCTCAAACTTTAAATATGTAAGAACAAGCCGTCTCTTAG--TTGGACCGCT-TGGCGATTGAGAGTTTCTAGTGGGCC-ATTTTTGGTAAGCAGAACTGGCGATGCGGGATGAACCGAACGCGAGGTTAAGGTGCCGGAATGCACGCTCATCAGACACCA-CAAAAGGTGTTAGTTCATCTAGACAGC-AGGACGGTGGCCATGGAAGTCGGAACCCGCTAAGGAGTGTGTAACAACTCACCTGCCGAAT-GAACTAGCCCTGA-AAATGGATGGCGCTCAAGCGTGCTACC---CATACCTCG-CCGTCAGCGTTGAAGTGACGCGCTGACGAGTAGGCAGGCGTGGAGGT-CCGTGAAGAAG--------------------------------------------------------------------------------------------------------------------------------------------------------------------------------------------------------------------------------------------------------------------------------------------------------------------------------------------------------------------------------------------------------------------------------------------------------------------------------------------------------------------------------------------------------------------------------------------------------------------------------------------------------------------------------------------------------------------------------------------------------------------------------------------------------------------------------------------------------------------------------------------------------------------------------------------------------------------------------------------------------------------------------------------------------------------------------------------------------------------------------------------------------------------------------------------------------------------------------------------------------------------------------------------------------------------------------------------------------------------------------------------------------------------------------------------------------------------------------------------------------------------------------------------------------------------------------------------------------------------------------------------------------------------------------------------------------------------------------------------------------------------------------------------------------------------------------------------------------------
>Pallidohirschioporus_biformis_Dai_12746 Concatenation of 5 sequences
TACTGTGAAACTGCGAATGGCTCATTAAATCAGTTATAGTTTATTTGATGGTACATTGCTACAT-GGATAACTGTGGTAATTCTAGAGCTAATACATGCAATCAAGCCCCGACT-TCCGGAAGGGGTGTATTTATTAGATAAAAAACCAACGCGGTTCGCCGCTCCCTTGGTGATTCATAATAACTTCTCGAATCGCATGGCCTTGCGC--CGGCGATGCTTCATTCAAATATCTGCCCTATCAACTTTCGATGGTAGGATAGTGGCCTACCATGGTTTCAACGGGTAACGGGGAATAAGGGTTCGATTCCGGAGAGGGAGCCTGAGAAACGGCTACCACATCCAAGGAAGGCAGCAGGCGCGCAAATTACCCAATCCCGACAC-GGGGAGGTAGTGACAATAAATAACAATATAGGGCTCTTTTGGGTCTTATAATTGGAATGAGTACAATTTAAATCCCTTAACGAGGAACAATTGGAGGGCAAGTCTGGTGCCAGCAGCCGCGGTAATTCCAGCTCCAATAGCGTATATTAAAGTTGTTGCAGTTAAAAAGCTCGTAGTTGAACTTCAGACCTGGCCGGGCGGTCTGCCTCA-CGGTATGTACT-GTCTGGCCGGGTCTTACC-TCTTGGTGAGCCGGCATGCCCTTTACTGGGTGTGTCGGGGAACCAGGACCTTTACCTTGAGAAAATTAGAGTGTTCAAAGCAGGCCTATGCCCGAATACATTAGCATGGAATAATAAAATAGGACGTGCGGTTCTATTTTGTTGGTTTCTAGAGTCGCCGTAATGATTAATAGGGATAGTTGGGGGCATTAGTATTCAGTTGCTAGAGGTGAAATTCTTGGATTTACTGAAGACTAACTATTGCGAAAGCATTTGCCAAGGATGTTTTCATTAATCAA-GAACGAAGGTTAGGGGATCGAAAACGATCAGATACCGTTGTAGTCTTAACAGTAAACTATGCCGACTAGGGATCGGGCGACCTCACTT-TTATGTGTCGCTCGGCACCTTACGAGAAATCAAAGT---------------------------------------------------------CGAG-T---T--------------TTG---------------AAGT-------GG-------------------------GCTTG-ATGCTGGCT--------------------------------------------------------------------------------------------------------------------------------------------TGTAACAGAGCAC--------------------------------------------------------------------------------------------------------------TGTGCTCAG-------------------------CC-CC-GCTC---------CAAT-C-CATT-C--------AACC---CC------TGTGCACTATT---------------------------------CGGAGT----------------GTTGCAAGCTGAGACAAT----GTGGGGA-GTGGTCCCGGTTGTATTTCTAATG----------------CGACTTGGG-----CTTACTTTCAAACGGT--------------------------------------------CAAGGCTTGTCCTCCGGT----------------TTAT------------------------------ATTACA-AACAC-TT-TT---------------ATTGTCTTG-TCGAATGTATTA-----GCCTCT-CGTTAGGCG-----AAACTTA----AATACAACTTTCAACAACGGATCTCTTGGCTCTCGCATCGATGAAGAACGCAG-CGAAATGCGATAAGTAATGTGAATTGCAGAATTCAGTGAATCATCGAATCTTTGAACGCACCTTGCGCTCCTTGGCTAT-TCCGAGGAGCATGCCTGTTTGAGTGTCATG-TTAATATCAACT------CTG-ATGGT--------TTTTG----TTAACCATT--------GGAT---GTTGGAC-TTGGAGGTT-----CG----TGCTGGCTG------------------C----------------AAAGTCG-GCTCCT-CTTGAATGCATT-----A--GCTT----------------GGACCTGTGCGCG-----TTT-GCTAGC-G-GTGTAAT--AC-------------ATTT-TATTC-ACCA----CGGGCCGTGTCAC-------TAT-----TA-GGGTCTGCTTCTAA------TCG-------------------------------------------------------------------------------------------------------------------------------------------------------------------------------------------------CCTAGTAACTGCG-AGTGAAGCG-GGAAA-AGCTCAAATTT-AAAATCTGGCG---GCTTT---GTCGTCCGAGTTGTAATCTGGAGAAGCGTTTTCCGTGTCGGACCGTGCACAAGTCTCTTGGAACAGAGCGTCATAGAGGGTGAGAATCCCG-TCTTTGGCACGGA--CAGCCGATACTT-TGTGATACGT-TTTCAAAGAGTCGAGTTGTTTGGGAATGCAGCTCAAAATGGGTGGTAAATTCCATCTAAAGCTAAATATAGGCGAGAGACCGATAGCGAACAAGTACCGTGAGGGAAAGATGAAAAGCACTTTGGAAAGAGAGTTAAATAGTACGTGAAATTGTTGAAAGGGAAAC-GCTTGAAGTCAGTCGC-GTCTGCCGGGACTCAGCCTTA--C-TT--TT----GTATGGTGTATTTCCTGG-TTTGACGGGTCAACATCGATTTTGACCGATGGATAAAGGAGAAGGGAATGTGGCACCTTC----GGGTGTG-TTATAGCCC-T-CTTTGTATACATCGGTTGGGATCGAGGACTGCAGCACGCC-C--TT-GT-GGCCGGGGG--TTCG-CCCTACGTA--TCGTGCTTAGGATGTTGACATAATGGCTTTAAGCGACCCGTCTTGAAACACGGA-CCAAGGAGTCTAACATGCTCGCGAGTGTTAGGGTGG-AAAACCCTTGCGCGTAATGAAAGTGAAGGTTGGGA--CCTCTGCGA---GGAGGGCACCGACGCCCGGCCCTGAAGTTCTCTGACGGTGCTGCGGTAGAGCGCGTATGTTGGGACCCGAAAGATGGTGAACTATGCCTGAATAGGGC-GAAGCCAGAGGAAACTCTGGT-GGAGGCTCGTAGC-GATTCTGACGTGCAAATC-GATCGTCAAATTTGGGTATAGGGGCGAAAGACTAATCGAACCATCTAGTAGCTGGTTCCTGCCGAAGTTT--CCCTCAGGATAGCAGAAACTCG-TATCAGATT-TATGTGGTAAAGCGAATGATTAGAGGCCTTGGGGTTGAAACAACCTTAACCTATTCTCAAACTTTAAATATGTAAGAACGGGCCGTCTCTTAA--TTGGACCGCT-CGACGATTGAGAGTTTCTAGTGGGCC-ATTTTTGGTAAGCAGAACTGGCGATGCGGGATGAACCGAACGCGAGGTTAAGGTGCCGGAATACACGCTCATCAGACACCA-CAAAAGGTGTTAGTTCATCTAGACAGC-AGGACGGTGGCCATGGAAGTCGGAACCCGCTAAGGAGTGTGTAACAACTCACCTGCCGAAT-GAACTAGCCCTGA-AAATGGATGGCGCTCAAGCGTGTTACC---CATACCTCG-CCGTCCGCGTTGAAGTGACGCGCGGACGAGTAGGCAGGCGTGGAGGT-CCGTGAAGAAG--------------------------------------------------------------------------------------------------------------------------------------------------------------------------------------------------------------------------------------------------------------------------------------------------------------------------------------------------------------------------------------------------------------------------------------------------------------------------------------------------------------------------------------------------------------------------------------------------------------------------------------------------------------------------------------------------------------------------------------------------------------------------------------------------------------------------------------------------------------------------------------------------------------------------------------------------------------------------------------------------------------------------------------------------------------------------------------------------------------------------------------------------------------------------------------------------------------------------------------------TGTGCTATCCTCATCATTGCCGGTGGTACTGGTGAGTTCGAGGCTGGTATCTCCAAGGATGGCCAGACTCGTGAGCACGCGCTGCTTGCGTTTACCCTTGGTGTGCGACAACTCATTGTCGCCGTCAACAAAATGGACACCACGAAGGTTTGTTGCTTTAACAAAAAAAAATT-----GCACATGTG--T-TTATTTAAA-----------TCTTGCCACAGTGGTCCCAGGATCGTTTCAACGAAATCATCAAGGAAACGTCCAACTTCATCAAGAAAGTCGGCTACAACCCTAAGACAGTTGCTTTCGTCCCGATTTCCGGCTGGCACGGTGACAACATG------------------------------------------------------------------------------------------------------------------------------------------------------------------------------------------------------------------------------------------------------------
>Pallidohirschioporus_biformis_Dai_19466 Concatenation of 5 sequences
TACTGTGAAACTGCGAATGGCTCATTAAATCAGTTATAGTTTATTTGATGGTACATTGCTACAT-GGATAACTGTGGTAATTCTAGAGCTAATACATGCAATCAAGCCCCGACT-TCCGGAAGGGGTGTATTTATTAGATAAAAAACCAACGCGGTTCGCCGCTCCCTTGGTGATTCATAATAACTTCTCGAATCGCATGGCCTTGCGC--CGGCGATGCTTCATTCAAATATCTGCCCTATCAACTTTCGATGGTAGGATAGTGGCCTACCATGGTTTCAACGGGTAACGGGGAATAAGGGTTCGATTCCGGAGAGGGAGCCTGAGAAACGGCTACCACATCCAAGGAAGGCAGCAGGCGCGCAAATTACCCAATCCCGACAC-GGGGAGGTAGTGACAATAAATAACAATATAGGGCTCTTTTGGGTCTTATAATTGGAATGAGTACAATTTAAATCCCTTAACGAGGAACAATTGGAGGGCAAGTCTGGTGCCAGCAGCCGCGGTAATTCCAGCTCCAATAGCGTATATTAAAGTTGTTGCAGTTAAAAAGCTCGTAGTTGAACTTCAGACCTGGCCGGGCGGTCTGCCTCA-CGGTATGTACT-GTCTGGCCGGGTCTTACC-TCTTGGTGAGCCGGCATGCCCTTTACTGGGTGTGTCGGGGAACCAGGACCTTTACCTTGAGAAAATTAGAGTGTTCAAAGCAGGCCTATGCCCGAATACATTAGCATGGAATAATAAAATAGGACGTGCGGTTCTATTTTGTTGGTTTCTAGAGTCGCCGTAATGATTAATAGGGATAGTTGGGGGCATTAGTATTCAGTTGCTAGAGGTGAAATTCTTGGATTTACTGAAGACTAACTATTGCGAAAGCATTTGCCAAGGATGTTTTCATTAATCAA-GAACGAAGGTTAGGGGATCGAAAACGATCAGATACCGTTGTAGTCTTAACAGTAAACTATGCCGACTAGGGATCGGGCGACCTCACTT-TTATGTGTCGCTCGGCACCTTACGAGAAATCAAAGT---------------------------------------------------------CGAG-T---T--------------TTG---------------AAGT-------GG-------------------------GCTTG-ATGCTGGCT--------------------------------------------------------------------------------------------------------------------------------------------TGTAACAGAGCAC--------------------------------------------------------------------------------------------------------------TGTGCTCAG-------------------------CC-CC-GCTC---------CAAT-C-CATT-C--------AACC---CC------TGTGCACTATT---------------------------------CGGAGT----------------GTTGCAAGCTGAGACAAT----GTGGGGA-GTGGTCCCGGTTGTATTTCTAATG----------------CGACTTGGG-----CTTACTTTCAAACGGT--------------------------------------------CAAGGCTTGTCCTCCGGT----------------TTAT------------------------------ATTACA-AACAC-TT-TT---------------ATTGTCTTG-TCGAATGTATTA-----GCCTCT-CGTTAGGCG-----AAACTTA----AATACAACTTTCAACAACGGATCTCTTGGCTCTCGCATCGATGAAGAACGCAG-CGAAATGCGATAAGTAATGTGAATTGCAGAATTCAGTGAATCATCGAATCTTTGAACGCACCTTGCGCTCCTTGGCTAT-TCCGAGGAGCATGCCTGTTTGAGTGTCATG-TTAATATCAACT------CTG-ATGGT--------TTTTG----TTAACCATT--------GGAT---GTTGGAC-TTGGAGGTT-----CG----TGCTGGCTG------------------C----------------AAAGTCG-GCTCCT-CTTGAATGCATT-----A--GCTT----------------GGACCTGTGCGCG-----TTT-GCTAGC-G-GTGTAAT--AC-------------ATTT-TATTC-ACCA----CGGGCCGTGTCAC-------TAT-----TA-GGGTCTGCTTCTAA------TCGTCCTT--------------------------------------------------------------------------------------------------------------------------------------------------------------------------------------------CCTAGTAACTGCG-AGTGAAGCG-GGAAA-AGCTCAAATTT-AAAATCTGGCG---GCTTT---GTCGTCCGAGTTGTAATCTGGAGAAGCGTTTTCCGTGTCGGACCGTGCACAAGTCTCTTGGAACAGAGCGTCATAGAGGGTGAGAATCCCG-TCTTTGGCACGGA--CAGCCGATACTT-TGTGATACGT-TTTCAAAGAGTCGAGTTGTTTGGGAATGCAGCTCAAAATGGGTGGTAAATTCCATCTAAAGCTAAATATAGGCGAGAGACCGATAGCGAACAAGTACCGTGAGGGAAAGATGAAAAGCACTTTGGAAAGAGAGTTAAATAGTACGTGAAATTGTTGAAAGGGAAAC-GCTTGAAGTCAGTCGC-GTCTGCCGGGACTCAGCCTTA--C-TT--TT----GTATGGTGTATTTCCTGG-TTTGACGGGTCAACATCGATTTTGACCGATGGATAAAGGAGAAGGGAATGTGGCACCTTC----GGGTGTG-TTATAGCCC-T-CTTTGTATACATCGGTTGGGATCGAGGACTGCAGCACGCC-C--TT-GT-GGCCGGGGG--TTCG-CCCTACGTA--TCGTGCTTAGGATGTTGACATAATGGCTTTAAGCGACCCGTCTTGAAACACGGA-CCAAGGAGTCTAACATGCTCGCGAGTGTTAGGGTGG-AAAACCCTTGCGCGTAATGAAAGTGAAGGTTGGGA--CCTCTGCGA---GGAGGGCACCGACGCCCGGCCCTGAAGTTCTCTGACGGTGCTGCGGTAGAGCGCGTATGTTGGGACCCGAAAGATGGTGAACTATGCCTGAATAGGGC-GAAGCCAGAGGAAACTCTGGT-GGAGGCTCGTAGC-GATTCTGACGTGCAAATC-GATCGTCAAATTTGGGTATAGGGGCGAAAGACTAATCGAACCATCTAGTAGCTGGTTCCTGCCGAAGTTT--CCCTCAGGATAGCAGAAACTCG-TATCAGATT-TATGTGGTAAAGCGAATGATTAGAGGCCTTGGGGTTGAAACAACCTTAACCTATTCTCAAACTTTAAATATGTAAGAACGGGCCGTCTCTTAA--TTGGACCGCT-CGACGATTGAGAGTTTCTAGTGGGCC-ATTTTTGGTAAGCAGAACTGGCGATGCGGGATGAACCGAACGCGAGGTTAAGGTGCCGGAATACACGCTCATCAGACACCA-CAAAAGGTGTTAGTTCATCTAGACAGC-AGGACGGTGGCCATGGAAGTCGGAACCCGCTAAGGAGTGTGTAACAACTCACCTGCCGAAT-GAACTAGCCCTGA-AAATGGATGGCGCTCAAGCGTGTTACC---CATACCTCG-CCGTCCGCGTTGAAGTGACGCGCGGACGAGTAGGCAGGCGTGGAGGT-CCGTGAAGAAG--------------------------------------------------------------------------------------------------------------------------------------------------------------------------------------------------------------------------------------------------------------------------------------------------------------------------------------------------------------------------------------------------------------------------------------------------------------------------------------------------------------------------------------------------------------------------------------------------------------------------------------------------------------------------------------------------------------------------------------------------------------------------------------------------------------------------------------------------------------------------------------------------------------------------------------------------------------------------------------------------------------------------------------------------------------------------------------------------------------------------------------------------------------------------------------------------------------------------------------------TGTGCTATCCTCATCATTGCCGGTGGTACTGGTGAGTTCGAGGCTGGTATCTCCAAGGATGGCCAGACTCGTGAGCACGCGCTGCTTGCGTTTACCCTTGGTGTGCGACAACTCATTGTCGCCGTCAACAAAATGGACACCACGAAGGTTTGTTGCTTTAACAAAAAAAAATT-----GCACATGTG--T-TTATTTAAA-----------TCTTGCCACAGTGGTCCCAGGATCGTTTCAACGAAATGATCAAGGAAACGTCCAACTTCATCAAGAAAGTCGGCTACAACCCTAAGACAGTTGCTTTCGTCCCGATTTCCGGCTGGCACGGTGACAACATGCTTGAAGAATCTGTCAAGTAGGTGGTT--TTGGAGCGGTCTATAC------AATATATATGCTCACAGCGTG-----TTTTCATAGCATGCCGTGGTACAAAGGTTGGTCGAAGGAAGTTAAGGGCAAAA------CCGAT---CCGGTG-ACCGGCAAGACCCTCCTGGAGGCTATCGATGCCATTGAACCT-----------------------------------------------------------
>Pallidohirschioporus_brastagii_Dai_22919 Concatenation of 5 sequences
TACTGTGAAACTGCGAATGGCTCATTAAATCAGTTATAGTTTATTTGATGGTACATTGCTACAT-GGATAACTGTGGTAATTCTAGAGCTAATACATGCAATCAAGCCCCGACT-TCCGGAAGGGGTGTATTTATTAGATAAAAAACCAACGCGGTTCGCCGCTCCCTTGGTGATTCATAATAACTTCTCGAATCGCATGGCCTTGCGC--CGGCGATGCTTCATTCAAATATCTGCCCTATCAACTTTCGATGGTAGGATAGTGGCCTACCATGGTTTCAACGGGTAACGGGGAATAAGGGTTCGATTCCGGAGAGGGAGCCTGAGAAACGGCTACCACATCCAAGGAAGGCAGCAGGCGCGCAAATTACCCAATCCCGACAC-GGGGAGGTAGTGACAATAAATAACAATATAGGGCTCTTTTGGGTCTTATAATTGGAATGAGTACAATTTAAATCCCTTAACGAGGAACAATTGGAGGGCAAGTCTGGTGCCAGCAGCCGCGGTAATTCCAGCTCCAATAGCGTATATTAAAGTTGTTGCAGTTAAAAAGCTCGTAGTTGAACTTCAGACCTGGCCGGGCGGTCTGCCTCA-CGGTATGTACT-GTCTGGCCGGGTCTTACC-TCTTGGTGAGCCGGCATGCCCTTTACTGGGTGTGTCGGGGAACCAGGACCTTTACCTTGAGAAAATTAGAGTGTTCAAAGCAGGCCTATGCCCGAATACATTAGCATGGAATAATAAAATAGGACGTGCGGTTCTATTTTGTTGGTTTCTAGAGTCGCCGTAATGATTAATAGGGATAGTTGGGGGCATTAGTATTCAGTTGCTAGAGGTGAAATTCTTGGATTTACTGAAGACTAACTATTGCGAAAGCATTTGCCAAGGATGTTTTCATTAATCAA-GAACGAAGGTTAGGGGATCGAAAACGATCAGATACCGTTGTAGTCTTAACAGTAAACTATGCCGACTAGGGATCGGGCGACCTCACTT-TTATGTGTCGCTCGGCACCTTACGAGAAATCAAAGT---------------------------------------------------------CGAG-T---T--------------TTG---------------AAGT-------GG-------------------------GCTTG-ATGCTGGCT--------------------------------------------------------------------------------------------------------------------------------------------TGTAACAGAGCAC--------------------------------------------------------------------------------------------------------------TGTGCTCAG-------------------------CC-CC-GCTC---------CAAT-C-CATT-C--------AACC---CC------TGTGCACTATT---------------------------------CGGAGT----------------GTTGCAAGCTGAGACAAT----GTGGGGAGGTAGTCTCGGTCGTATTTCTAATG----------------CGACTTGGG-----GTTACTTTCAAACGGT--------------------------------------------CAAGGCTTGTCCTCCGGT----------------TTAT------------------------------ATTACA-AACAC-TT-TC---------------ATTGTCTTG-TCGAATGTATTA-----GCCTCT-CGTTAGGCG-----AAACTTA----AATACAACTTTCAACAACGGATCTCTTGGCTCTCGCATCGATGAAGAACGCAG-CGAAATGCGATAAGTAATGTGAATTGCAGAATTCAGTGAATCATCGAATCTTTGAACGCACCTTGCGCTCCTTGGCTAT-TCCGAGGAGCATGCCTGTTTGAGTGTCATG-TTAATATCAACT------CCG-ATGGT--------TTTTG----TTAACTATT--------GGGT---GTTGGAC-TTGGAGGTT-----CG----TGCTGGCTG------------------C----------------AAAGTCG-GCTCCT-CTTGAATGCATT-----A--GCTT----------------GGACCTGTGCGCG-----TTT-GCTAGC-G-GTGTAAT--AC-------------ATTT-TATTC-ACCA----CGGGCCGTGTCAC-------TAT-----TA-GGGTCTGCTTCTAA------TCGTCCTT--------------------------------------------------------------------------------------------------------------------------------------------------------------------------------------------CCTAGTAACTGCG-AGTGAAGCG-GGAAA-AGCTCAAATTT-AAAATCTGGCG---GCTTT---GTCGTCCGAGTTGTAATCTGGAGAAGCGTTTTCCGTGTCGGACCGTGCACAAGTCTCTTGGAACAGAGCGTCATAGAGGGTGAGAATCCCG-TCTTTGGCACGGA--CAGCCGATACTT-TGTGATACGT-TTTCAAAGAGTCGAGTTGTTTGGGAATGCAGCTCAAAATGGGTGGTAAATTCCATCTAAAGCTAAATATAGGCGAGAGACCGATAGCGAACAAGTACCGTGAGGGAAAGATGAAAAGCACTTTGGAAAGAGAGTTAAATAGTACGTGAAATTGTTGAAAGGGAAAC-GCTTGAAGTCAGTCGC-GTCTGCCGGGACTCAGCCTTA--C-TT--TT----GTATGGTGTATTTCCTGG-TTTGACGGGTCAACATCGATTTTGACCGATGGATAAAGGAGAAGGGAATGTGGCACCTCC----GGGTGTG-TTATAGCCC-T-CTTTGTATACATCGGTTGGGATCGAGGACTGCAGCACGCC-C--TT-GT-GGCCGGGGG--TTCG-CCCTACGTA--TCGTGCTTAGGATGTTGACATAATGGCTTTAAGCGACCCGTCTTGAAACACGGA-CCAAGGAGTCTAACATGCTCGCGAGTGTTAGGGTGG-AAAACCCTTGCGCGTAATGAAAGTGAAGGTTGGGA--CCTCTGCGA---GGAGGGCACCGACGCCCGGCCCTGAAGTTCTCTGACGGTGCTGCGGTAGAGCGCGTATGTTGGGACCCGAAAGATGGTGAACTATGCCTGAATAGGGC-GAAGCCAGAGGAAACTCTGGT-GGAGGCTCGTAGC-GATTCTGACGTGCAAATC-GATCGTCAAATTTGGGTATAGGGGCGAAAGACTAATCGAACCATCTAGTAGCTGGTTCCTGCCGAAGTTT--CCCTCAGGATAGCAGAAACTCG-TATCAGATT-TATGTGGTAAAGCGAATGATTAGAGGCCTTGGGGTTGAAACAACCTTAACCTATTCTCAAACTTTAAATATGTAAGAACGGGCCGTCTCTTAA--TTGGACCGCT-CGACGATTGAGAGTTTCTAGTGGGCC-ATTTTTGGTAAGCAGAACTGGCGATGCGGGATGAACCGAACGCGAGGTTAAGGTGCCGGAATACACGCTCATCAGACACCA-CAAAAGGTGTTAGTTCATCTAGACAGC-AGGACGGTGGCCATGGAAGTCGGAACCCGCTAAGGAGTGTGTAACAACTCACCTGCCGAAT-GAACTAGCCCTGA-AAATGGATGGCGCTCAAGCGTGTTACC---CATACCTCG-CCGTCCGCGTTGAAGTGACGCGCGGACGAGTAGGCAGGCGTGGAGGT-CCGTGAAGAAG--------------------------------------------------------------------------------------------------------------------------------------------------------------------------------------------------------------------------------------------------------------------------------------------------------------------------------------------------------------------------------------------------------------------------------------------------------------------------------------------------------------------------------------------------------------------------------------------------------------------------------------------------------------------------------------------------------------------------------------------------------------------------------------------------------------------------------------------------------------------------------------------------------------------------------------------------------------------------------------------------------------------------------------------------------------------------------------------------------------------------------------------------------------------------------------------------------------------------------------------TGTGCTATCCTCATCATTGCCGGTGGTACTGGTGAGTTCGAGGCTGGTATCTCCAAGGATGGCCAGACTCGTGAGCACGCGCTGCTGGCGTTTACCCTTGGTGTGCGACAACTCATTGTCGCCGTCAACAAAATGGACACCACGAAGGTTTGTTG-TTTAACAAAAAAAAATT-----GCATAAGTG--T-TTATTTAAA-----------TTGTGTTACAGTGGTCCCAGGATCGTTTCAACGAAATCGTCAAGGAAACGTCCAACTTCATCAAGAAAGTCGGCTACAACCCTAAGACAGTTGCTTTCGTCCCGATTTCCGGCTGGCACGGTGACAACATGATTGAGGAATCTGTCAAGTAGGTGGTT--TTGGAGCGGTCTATAC------AATATATATGCTCACCGCATG-----TTTTCATAGCATGCCGTGGTACAAAGGTTGGACGAAGGAAGTTAAGAACA---------AAGGC---GAGGTG-ACCGGCAAGACCCTCCTAGAGGCTATCGATGCCATTGAACCTCCT--------------------------------------------------------
>Pallidohirschioporus_polycystidiatus_Dai_19100 Concatenation of 5 sequences
TACTGTGAAACTGCGAATGGCTCATTAAATCAGTTATAGTTTATTTGATGGTACATTGCTACAT-GGATAACTGTGGTAATTCTAGAGCTAATACATGCAATCAAGCCCCGACT-TCCGGAAGGGGTGTATTTATTAGATAAAAAACCAACGCGGTTCGCCGCTCCCTTGGTGATTCATAATAACTTCTCGAATCGCATGGCCTTGCGC--CGGCGATGCTTCATTCAAATATCTGCCCTATCAACTTTCGATGGTAGGATAGTGGCCTACCATGGTTTCAACGGGTAACGGGGAATAAGGGTTCGATTCCGGAGAGGGAGCCTGAGAAACGGCTACCACATCCAAGGAAGGCAGCAGGCGCGCAAATTACCCAATCCCGACAC-GGGGAGGTAGTGACAATAAATAACAATATAGGGCTCTTTTGGGTCTTATAATTGGAATGAGTACAATTTAAATCCCTTAACGAGGAACAATTGGAGGGCAAGTCTGGTGCCAGCAGCCGCGGTAATTCCAGCTCCAATAGCGTATATTAAAGTTGTTGCAGTTAAAAAGCTCGTAGTTGAACTTCAGACCTGGCCGGGCGGTCTGCCTCA-CGGTATGTACT-GTTTGGCCGGGTCTTACC-TCTTGGTGAGCCGGCATGCCCTTTACTGGGTGTGTCGGGGAACCAGGACCTTTACCTTGAGAAAATTAGAGTGTTCAAAGCAGGCCTATGCCCGAATACATTAGCATGGAATAATAAAATAGGACGTGCGGTTCTATTTTGTTGGTTTCTAGAGTCGCCGTAATGATTAATAGGGATAGTTGGGGGCATTAGTATTCAGTTGCTAGAGGTGAAATTCTTGGATTTACTGAAGACTAACTATTGCGAAAGCATTTGCCAAGGATGTTTTCATTAATCAA-GAACGAAGGTTAGGGGATCGAAAACGATCAGATACCGTTGTAGTCTTAACAGTAAACTATGCCGACTAGGGATCGGGCGACCTCACTT-TTATGTGTCGCTCGGCACCTTACGAGAAATCAAAGT---------------------------------------------------------CGAG-T---T--------------TTG---------------AAGT-------GG-------------------------GCTTG-ATGCTGGCT--------------------------------------------------------------------------------------------------------------------------------------------TTTTA---AGCAC--------------------------------------------------------------------------------------------------------------TGTGCTCAG-------------------------CC-CC-GCTC---------CAAT-C-CATT-C--------AACC---CC------TGTGCACTATT---------------------------------CGGAGT----------------GTTGCAAGCTGAGACAAT----GTGGGCG--TAGTCTAAGTTGTTTT-------------------------ACTTGGG------TTACAACCAAACGGT--------------------------------------------CAAGGCTTGTCCTCTGG-----------------TTAT------------------------------ATTACA-AACAC-CT-TT---------------ATTGTCTTG-TAGAATGTATTA-----GCCTYT-TGTTGGGCG-----AAACTTA----AATACAACTTTCAACAACGGATCTCTTGGCTCTCGCATCGATGAAGAACGCAG-CGAAATGCGATAAGTAATGTGAATTGCAGAATTCAGTGAATCATCGAATCTTTGAACGCACCTTGCGCTCCTTGGCTAT-TCCGAGGAGCATGCCTGTTTGAGTGTCATG-TTAATATCAACT------CCG-ATGGT--------TTTTA-----TAACTATT--------GGGT---GTTGGAC-TTGGAGGTT-----CG----TGCTGGCTG------------------C----------------AAAGTCG-GCTCCT-CTTGAATGCATT-----A--GCTT----------------GGACCTGTGCGCG-----TTT-GCTAGC-G-GTGTAAT--AC-------------ATTT-TATTC-ACCA----CGGGCCGTGTCAC-------TCT-----TA-GGGTCTGCTTCTAA------TCGTCCTC--------------------------------------------------------------------------------------------------------------------------------------------------------------------------------------------CCTAGTAACTGCG-AGTGAAGCG-GGAAA-AGCTCAAATTT-AAAATCTGGCG---GCTCT---GTCGTCCGAGTTGTAATCTGGAGAAGCGTTTTCCGTGTCGGACCGTGCACAAGTCTCTTGGAACAGAGCGTCATAGAGGGTGAGAATCCCG-TCTTTGGCACGGA--CAGCCGATACTT-TGTGATACGT-TTTCAAAGAGTCGAGTTGTTTGGGAATGCAGCTCAAAATGGGTGGTAAATTCCATCTAAAGCTAAATATAGGCGAGAGACCGATAGCGAACAAGTACCGTGAGGGAAAGATGAAAAGCACTTTGGAAAGAGAGTTAAATAGTACGTGAAATTGTTGAAAGGGAAAC-GCTTGAAGTCAGTCGC-GTCTGCCGGGACTCAGCCTTA--C-TT--CT----GTATGGTGTATTTCCTGG-TTTGACGGGTCAACATCGATTTTGACCGATGGATAAAGGAGAAGGGAATGTGGCACCTCC----GGGTGTG-TTATAGCCC-T-CTTTGTATACATCGGTTGGGATCGAGGACTGCAGCACGCC-C--TT-GT-GGCCGGGGG--TTCG-CCCTACGTA--TCGTGCTTAGGATGTTGACATAATGGCTTTAAGCGACCCGTCTTGAAACACGGA-CCAAGGAGTCTAACATGCTCGCGAGTGTTAGGGTGG-AAAACCCTTGCGCGTAATGAAAGTGAAGGTTGGGA--CCTCTGCGA---GGAGGGCACCGACGCCCGGCCCTGAAGTTCTCTGACGGTGCTGCGGTAGAGCGCGTATGTTGGGACCCGAAAGATGGTGAACTATGCCTGAATAGGGC-GAAGCCAGAGGAAACTCTGGT-GGAGGCTCGTAGC-GATTCTGACGTGCAAATC-GATCGTCAAATTTGGGTATAGGGGCGAAAGACTAATCGAACCATCTAGTAGCTGGTTCCTGCCGAAGTTT--CCCTCAGGATAGCAGAAACTCG-TATCAGATT-TATGTGGTAAAGCGAATGATTAGAGGCCTTGGGGTTGAAACAACCTTAACCTATTCTCAAACTTTAAATATGTAAGAACGGGCCGTCTCTTAA--TTGGACCGCT-CGACGATTGAGAGTTTCTAGTGGGCC-ATTTTTGGTAAGCAGAACTGGCGATGCGGGATGAACCGAACGCGAGGTTAAGGTGCCGGAATACACGCTCATCAGACACCA-CAAAAGGTGTTAGTTCATCTAGACAGC-AGGACGGTGGCCATGGAAGTCGGAACCCGCTAAGGAGTGTGTAACAACTCACCTGCCGAAT-GAACTAGCCCTGA-AAATGGATGGCGCTCAAGCGTGTTACC---CATACCTCG-CCGTCCGCGTTGAAGTGACGCGCGGACGAGTAGGCAGGCGTGGAGGT-CCGTGAAGAAG--------------------------------------------------------------------------------------------------------------------------------------------------------------------------------------------------------------------------------------------------------------------------------------------------------------------------------------------------------------------------------------------------------------------------------------------------------------------------------------------------------------------------------------------------------------------------------------------------------------------------------------------------------------------------------------------------------------------------------------------------------------------------------------------------------------------------------------------------------------------------------------------------------------------------------------------------------------------------------------------------------------------------------------------------------------------------------------------------------------------------------------------------------------------------------------------------------------------------------------------TGTGCTATCCTCATCATTGCCGGTGGTACTGGTGAGTTCGAGGCTGGTATCTCCAAGGATGGCCAGACTCGTGAGCACGCGCTGCTTGCGTTCACTCTCGGTGTGCGTCAACTCATTGTCGCCGTCAACAAAATGGACACCACGAAGGTAAGTTG-TTTGACAAGATTTTAT------ATTAATGCG--T-TTA-TTAAT-----------AATTGTTTTAGTGGTCCGAGGATCGTTTCAACGAAATTGTCAAGGAAACGTCCAACTTCATCAAGAAGGTCGGTTACAACCCCAAGACCGTTGCTTTCGTCCCCATCTCCGGCTGGCATGGTGATAACATGATTGAGCCCTCTACAAAGTGAGTGGGA--GGTGATTATGATTTAA-----TAAGATATATGCTTACAATATA-----TTTTCACAGCATGCCGTGGTACAAGGGCTGGACCAAGGAGACGAAGG------------CCGGC---TCGTCG-ACTGGTAAGACCCTCCTCGAGGCCATCGATGCCATTGAACCTCCTTCCCGTCCTTCCGACAAGCCCCTCCGTCTCCCGCTCCAGGATGTCTACAAGATC--
>Hirschioporus_abietinus_Cui_2667 Concatenation of 5 sequences
TACTGTGAAACTGCGAATGGCTCATTAAATCAGTTATAGTTTATTTGATGGTACATTGCTACAT-GGATAACTGTGGTAATTCTAGAGCTAATACATGCAATCAAGCCCCGACT-TCCGGAAGGGGTGTATTTATTAGATAAAAAACCAACGCGGTTCGCCGCTCCCTTGGTGATTCATAATAACTTCTCGAATCGCATGGCCTTGTGC--CGGCGATGCTTCATTCAAATATCTGCCCTATCAACTTTCGATGGTAGGATAGTGGCCTACCATGGTTTCAACGGGTAACGGGGAATAAGGGTTCGATTCCGGAGAGGGAGCCTGAGAAACGGCTACCACATCCAAGGAAGGCAGCAGGCGCGCAAATTACCCAATCCCGACAC-GGGGAGGTAGTGACAATAAATAACAATATAGGGCTCTTTTGGGTCTTATAATTGGAATGAGTACAATTTAAATCCCTTAACGAGGAACAATTGGAGGGCAAGTCTGGTGCCAGCAGCCGCGGTAATTCCAGCTCCAATAGCGTATATTAAAGTTGTTGCAGTTAAAAAGCTCGTAGTTGAACTTCAGACCTGGCCGGGCGGTCTGCCTCA-CGGTATGTACT-GTTTGGCCGGGTCTTACC-TCTTGGTGAGCCGGCATGCCCTTCACTGGGTGTGTCGGGGAACCAGGACCTTTACCTTGAGAAAATTAGAGTGTTCAAAGCAGGCCTATGCCCGAATACATTAGCATGGAATAATAAAATAGGACGTGCGGTTCTATTTTGTTGGTTTCTAGAGTCGCCGTAATGATTAATAGGGATAGTTGGGGGCATTAGTATTCAGTTGCTAGAGGTGAAATTCTTGGATTTACTGAAGACTAACTATTGCGAAAGCATTTGCCAAGGATGTTTTCATTAATCAA-GAACGAAGGTTAGGGGATCGAAAACGATCAGATACCGTTGTAGTCTTAACAGTAAACTATGCCGACTAGGGATCGGGCGACCTCACTT-TTATGTGTCGCTCGGCACCTTACGAGAAATCAAAGT----------------------------------------------------------------------------------------------------------------------------------------------------------------------------------------------------------------------------------------------------TGTTGGTCTCCGCGCGGAATTGCAAT---ATACAACT-CCGGTG--TATGTAATTGAGCATAATGTGGCTTTGCAGTTATCCAGATC----AGATAGAGTCAT--GCGTTACGTGCAATACATT---TCTACAGTTCCGGGTTGCGCGCGGGTCACTCAATAATAG-CA--TGTGCTCAG-------------------------CC-TC-CCTC---------TTAT-C-CACT-C--------AACC---CC------TGTGCACTATT---------------------------------CGGAGT----------------GTTGCAAGCTGAGAC-------TTGAAT---AGGTCTTGGTCGCGTTTCTAATG----------------CGACTGGGT----------TCTAAGACAGT--------------------------------------------CAAGGCTTGTCCTCTGGT----------------CTAT------------------------------A-TACA-AACTC-TT-AT---------------ATTGTCTTG-TAGAATGTGTTA-----GCCTCT-CGTTAGGCG-----AAACTTA----AATACAACTTTCAACAACGGATCTCTTGGCTCTCGCATCGATGAAGAACGCAG-CGAAATGCGATAAGTAATGTGAATTGCAGAATTCAGTGAATCATCGAATCTTTGAACGCACCTTGCGCTCCTTGG-TAT-TCCGAGGAGCATGCCTGTTTGAGTGTCATG-TTAATATCAACC------CCG-TCGGT--------TTGTAAA-TCAGACCGTT--------GGGT---GTTGGAC-TTGGAGGTT-----CT----TGCTGGCTG------------------C----------------AAAGTCG-GCTCCT-CTTGAATGCATT-----A--GCTT----------------GGGCCTGT-TGTG-----CGT-RCTCGC-G-GTGTAAT--AA-------------GTTT-TATTC-ATCGT--TTGGGTCGTA-CAC-------TTA-----TT-GGGCTTGCTTCTAA------CTGTCTTC---------------------------------------------------------------------------------------------------------------------------------------------------------------------------------------------------------------AGCG-GGAAA-AGCTCAAATTT-AAAATCTGGCG---GTTTC---ACCGTCCGAGTTGTAATCTGGAGAAGCGTTTTCCGTGTCGGACCGTGCACAAGTCTCTTGGAACAGAGCGTCATAGAGGGTGAGAATCCCGTTTTATGGCACGGA--CACCCGATACTT-TGTGATACGT-TTTCTAAGAGTCGAGTTGTTTGGGAATGCAGCTCAAAATGGGTGGTAAATTCCATCTAAAGCTAAATATAGGCGAGAGACCGATAGCGAACAAGTACCGTGAGGGAAAGATGAAAAGCACTTTGGAAAGAGAGTTAAACAGTACGTGAAATTGTTGAAAGGGAAAC-GCTTGAAGTCAGTCGC-GTCTTCTAGGACTCAGCCTTA--C-TT--CG----GTTAGGTGTACTTCCTGG-TTTGACGGGTCAACATCGATTTTGATCGACGGATAAAGGAGAAGGGAATGTGGCACCTCC----GGGTGTG-TTATAGCCC-T-CTTCGTATACGTCGATTGGGATCGAGGACTGCAGCACGCC-C--TT-GT-GGCCGGGGG--TTCG-CCCTACGTA--TCGTGCTTAGGATGTTGACATAATGGCTTTAAGCGACCCGTCTTGAAACACGGA-CCAAGGAGTCTAACATGCTCGCGAGTGTTAGGGTGG-AAAACCCTTGCGCGTAATGAAAGTGAAAGTTGGGA--CCTCTGCAA---GGAGGGCACCGACGCCCGGCCCTGAAGTTCTCTGACGGTGCTGCGGTAGAGCGCGTATGTTGGGACCCGAAAGATGGTGAACTATGCCTGAATAGGGC-GAAGCCAGAGGAAACTCTGGT-GGAGGCTCGTAGC-GATTCTGACGTGCAAATC-GATCGTCAAATTTGGGTATAGGGGCGAAAGACTAATCGAACCATCTAGTAGCTGGTTCCTGCCGAAGTTT--CCCTCAGGATAGCAGAAACTCG-TATCAGATT-TATGTGGTAAAGCGAATGATTAGAGGCCTTGGGGTTGAAACAACCTTAACCTATTCTCAAACTTTAAATATGTAAGAACGGGCCGTCTCTTAA--TTGGACCGCTCCGACGATTGAGAGTTTCTAGTGGGCC-ATTTTTGGTAAGCAGAACTGGCGATGCGGGATGAACCGAACGCGAGGTTAAGGTGCCGGAATGCACGCTCATCAGACACCA-CAAAAGGTGTTAGTTCATCTAGACAGC-AGGACGGTGGCCATGGAAGTCGGAACCCGCTAAGGAGTGTGTAACAACTCACCTGCCGAAT-GAACTAGCCCTGA-AAATGGATGGCGCTCAAGCGTGCTACC---CATACCTCG-CCGTCCGCGTTGAAGTGACGCGCGGACGAGTAGGCAGG--------------------------------------------------------------------------------------------------------------------------------------------------------------------------------------------------------------------------------------------------------------------------------------------------------------------------------------------------------------------------------------------------------------------------------------------------------------------------------------------------------------------------------------------------------------------------------------------------------------------------------------------------------------------------------------------------------------------------------------------------------------------------------------------------------------------------------------------------------------------------------------------------------------------------------------------------------------------------------------------------------------------------------------------------------------------------------------------------------------------------------------------------------------------------------------------------------------------------------------------------------------GACTGCGCTATCCTCATTATCGCTGCCGGTACCGGTGAGTTCGAGGCTGGTATCTCCAAGGACGGCCAAACGCGTGAGCACGCTTTGCTCGCGTTTACCCTCGGTGTGCGGCAACTCATTGTCGCCGTCAACAAAATGGACACGACGAAGGTTTGTTT-GTCCGACAAGTTTTTAA-----YCCTATCAA--C-GATTCTAAAA----------TATGCGTATAGTGGTCTGAGGATCGTTTCAACGAAATTGTCAAGGAAACGTCCAACTTCATTAAGAAGGTCGGCTACAACCCCAAGTCCGTCGCTTTCGTTCCGATTTCCGGCTGGCACGGTGACAACATGCTTGAGGAGTCTGTAAAGTAAGCGCTC--AGGTTGGTGGTATATG------------ATTCGTTGCTGATTA-----TCATCGTAGCATGCCTTGGTACAAGGGCTGGACCAAGGAGACGAAGG------------CCGGT---GTGAGC-AAGGGCAAAACCCTCCTCGATGCGATTGATGCCATCGATCCTCCGGTTCGTCCGAGTGACAAGCCCCTCCGTCTTCCTCTCCAGGATGTGTACAAGATC--
>Hirschioporus_abietinus_Dai_23760 Concatenation of 5 sequences
-ACTGTGAAACTGCGAATGGCTCATTAAATCAGTTATAGTTTATTTGATGGTACATTGCTACAT-GGATAACTGTGGTAATTCTAGAGCTAATACATGCAATCAAGCCCCGACT-TCCGGAAGGGGTGTATTTATTAGATAAAAAACCAACGCGGTTCGCCGCTCCCTTGGTGATTCATAATAACTTCTCGAATCGCATGGCCTTGTGC--CGGCGATGCTTCATTCAAATATCTGCCCTATCAACTTTCGATGGTAGGATAGTGGCCTACCATGGTTTCAACGGGTAACGGGGAATAAGGGTTCGATTCCGGAGAGGGAGCCTGAGAAACGGCTACCACATCCAAGGAAGGCAGCAGGCGCGCAAATTACCCAATCCCGACAC-GGGGAGGTAGTGACAATAAATAACAATATAGGGCTCTTTTGGGTCTTATAATTGGAATGAGTACAATTTAAATCCCTTAACGAGGAACAATTGGAGGGCAAGTCTGGTGCCAGCAGCCGCGGTAATTCCAGCTCCAATAGCGTATATTAAAGTTGTTGCAGTTAAAAAGCTCGTAGTTGAACTTCAGACCTGGCCGGGCGGTCTGCCTCA-CGGTATGTACT-GTTTGGCCGGGTCTTACC-TCTTGGTGAGCCGGCATGCCCTTCACTGGGTGTGTCGGGGAACCAGGACCTTTACCTTGAGAAAATTAGAGTGTTCAAAGCAGGCCTATGCCCGAATACATTAGCATGGAATAATAAAATAGGACGTGCGGTTCTATTTTGTTGGTTTCTAGAGTCGCCGTAATGATTAATAGGGATAGTTGGGGGCATTAGTATTCAGTTGCTAGAGGTGAAATTCTTGGATTTACTGAAGACTAACTATTGCGAAAGCATTTGCCAAGGATGTTTTCATTAATCAA-GAACGAAGGTTAGGGGATCGAAAACGATCAGATACCGTTGTAGTCTTAACAGTAAACTATGCCGACTAGGGATCGGGCGACCTCACTT-TTATGTGTCGCTCGGCACCTTACGAGAAATCAAAGT---------------------------------------------------------CGAG-T---T--------------TTG---------------AAGT-------GG-------------------------GGCTT-GAGCTGGCTAAATAAAACAAGTCTGGCGCCTAAATTGTAATACGGCCCAGGTGTGTTCGCACCTTGGTCGGGCGCATAAATTAAAACGGACC-AACAGATATGTTGGTCTCCGCGCGGAATTGCAATATAATACAACT-CCGGTG--TATGTAATTGAGCATAATGTGGCTTTGCAGTTATCCAGATC----AGATAGAGTCATA-GCGTTACGTGCAATACATT---TCTACAGTTCCGGGTTGCGCGCGGGTCACTCAATAATAG-CA--TGTGCTCAG-------------------------CC-TC-CCTC---------TTAT-C-CACT-C--------AACC---CC------TGTGCACTATT---------------------------------CGGAGT----------------GTTGCAAGCTGAGAC-------TTGAAT---AGGTCTTGGTCGCGTTTCTAATG----------------CGACTGGGT----------TCTAAGACAGT--------------------------------------------CAAGGCTTGTCCTCTGGT----------------CTAT------------------------------A-TACA-AACTC-TT-AT---------------ATTGTCTTG-TAGAATGTGTTA-----GCCTCT-CGTTAGGCG-----AAACTTA----AATACAACTTTCAACAACGGATCTCTTGGCTCTCGCATCGATGAAGAACGCAG-CGAAATGCGATAAGTAATGTGAATTGCAGAATTCAGTGAATCATCGAATCTTTGAACGCACCTTGCGCTCCTTGG-TAT-TCCGAGGAGCATGCCTGTTTGAGTGTCATG-TTAATATCAACC------CCG-TCGGT--------TTGTAAA-TCAGACCGTT--------GGGT---GTTGGAC-TTGGAGGTT-----CT----TGCTGGCTG------------------C----------------AAAGTCG-GCTCCT-CTTGAATGCATT-----A--GCTT----------------GGGCCTGT-TGTG-----CGT-ACTCGC-G-GTGTAAT--AA-------------GTTT-TATTC-ATCGT--TTGGGTCGTA-CAC-------TTA-----TT-GGGCTTGCTTCTAA------CTGTCTTC--------------------------------------------------------------------------------------------------------------------------------------------------------------------------------------------CCTAGTAACTGCG-AGTGAAGCG-GGAAA-AGCTCAAATTT-AAAATCTGGCG---GTTTC---ACCGTCCGAGTTGTAATCTGGAGAAGCGTTTTCCGTGTCGGACCGTGCACAAGTCTCTTGGAACAGAGCGTCATAGAGGGTGAGAATCCCGTTTTATGGCACGGA--CACCCGATACTT-TGTGATACGT-TTTCTAAGAGTCGAGTTGTTTGGGAATGCAGCTCAAAATGGGTGGTAAATTCCATCTAAAGCTAAATATAGGCGAGAGACCGATAGCGAACAAGTACCGTGAGGGAAAGATGAAAAGCACTTTGGAAAGAGAGTTAAACAGTACGTGAAATTGTTGAAAGGGAAAC-GCTTGAAGTCAGTCGC-GTCTTCTAGGACTCAGCCTTA--C-TT--CG----GTTAGGTGTACTTCCTGG-TTTGACGGGTCAACATCGATTTTGATCGACGGATAAAGGAGAAGGGAATGTGGCACCTCC----GGGTGTG-TTATAGCCC-T-CTTCGTATACGTCGATTGGGATCGAGGACTGCAGCACGCC-C--TT-GT-GGCCGGGGG--TTCG-CCCTACGTA--TCGTGCTTAGGATGTTGACATAATGGCTTTAAGCGACCCGTCTTGAAACACGGA-CCAAGGAGTCTAACATGCTCGCGAGTGTTAGGGTGG-AAAACCCTTGCGCGTAATGAAAGTGAAAGTTGGGA--CCTCTGCAA---GGAGGGCACCGACGCCCGGCCCTGAAGTTCTCTGACGGTGCTGCGGTAGAGCGCGTATGTTGGGACCCGAAAGATGGTGAACTATGCCTGAATAGGGC-GAAGCCAGAGGAAACTCTGGT-GGAGGCTCGTAGC-GATTCTGACGTGCAAATC-GATCGTCAAATTTGGGTATAGGGGCGAAAGACTAATCGAACCATCTAGTAGCTGGTTCCTGCCGAAGTTT--CCCTCAGGATAGCAGAAACTCG-TATCAGATT-TATGTGGTAAAGCGAATGATTAGAGGCCTTGGGGTTGAAACAACCTTAACCTATTCTCAAACTTTAAATATGTAAGAACGGGCCGTCTCTTAA--TTGGACCGCTCCGACGATTGAGAGTTTCTAGTGGGCC-ATTTTTGGTAAGCAGAACTGGCGATGCGGGATGAACCGAACGCGAGGTTAAGGTGCCGGAATGCACGCTCATCAGACACCA-CAAAAGGTGTTAGTTCATCTAGACAGC-AGGACGGTGGCCATGGAAGTCGGAACCCGCTAAGGAGTGTGTAACAACTCACCTGCCGAAT-GAACTAGCCCTGA-AAATGGATGGCGCTCAAGCGTGCTACC---CATACCTCG-CCGTCCGCGTTGAAGTGACGCGCGGACGAGTAGGCAGGCGTGGAGGT-CCGTGAAGAAG--------------------------------------------------------------------------------------------------------------------------------------------------------------------------------------------------------------------------------------------------------------------------------------------------------------------------------------------------------------------------------------------------------------------------------------------------------------------------------------------------------------------------------------------------------------------------------------------------------------------------------------------------------------------------------------------------------------------------------------------------------------------------------------------------------------------------------------------------------------------------------------------------------------------------------------------------------------------------------------------------------------------------------------------------------------------------------------------------------------------------------------------------------------------------------------------------------------------------------------------------------------------------------------------------------------------------------------------------------------------------------------------------------------------------------------------------------------------------------------------------------------------------------------------------------------------------------------------------------------------------------------------------------------------------------------------------------------------------------------------------------------------------------------------------------------------------------------------------------------
>Hirschioporus_acontextus_Dai_19097 Concatenation of 5 sequences
TACTGTGAAACTGCGAATGGCTCATTAAATCAGTTATAGTTTATTTGATGGTACATTGCTACAT-GGATAACTGTGGTAATTCTAGAGCTAATACATGCAATCAAGCCCCGACT-TCCGGAAGGGGTGTATTTATTAGATAAAAAACCAACGCGGTTCGCCGCTCCCTTGGTGATTCATAATAACTTCTCGAATCGCATGGCCTTGTGC--CGGCGATGCTTCATTCAAATATCTGCCCTATCAACTTTCGATGGTAGGATAGTGGCCTACCATGGTTTCAACGGGTAACGGGGAATAAGGGTTCGATTCCGGAGAGGGAGCCTGAGAAACGGCTACCACATCCAAGGAAGGCAGCAGGCGCGCAAATTACCCAATCCCGACAC-GGGGAGGTAGTGACAATAAATAACAATATAGGGCTCTTTTGGGTCTTATAATTGGAATGAGTACAATTTAAATCCCTTAACGAGGAACAATTGGAGGGCAAGTCTGGTGCCAGCAGCCGCGGTAATTCCAGCTCCAATAGCGTATATTAAAGTTGTTGCAGTTAAAAAGCTCGTAGTTGAACTTCAGACGTGGCCGGGCGGTCTGCCTCA-CGGTATGTACT-GTCTGGCCGTGTCTTACC-TCTTGGTGAGCCGGCATGCCCTTCACTGGGTGTGTCGGGGAACCAGGACCTTTACCTTGAGAAAATTAGAGTGTTCAAAGCAGGCCTATGCCCGAATACATTAGCATGGAATAATAAAATAGGACGTGCGGTTCTATTTTGTTGGTTTCTAGAGTCGCCGTAATGATTAATAGGGATAGTTGGGGGCATTAGTATTCAGTTGCTAGAGGTGAAATTCTTGGATTTACTGAAGACTAACTATTGCGAAAGCATTTGCCAAGGATGTTTTCATTAATCAA-GAACGAAGGTTAGGGGATCGAAAACGATCAGATACCGTTGTAGTCTTAACAGTAAACTATGCCGACTAGGGATCGGGCGACCTCACTT-TTATGTGTCGCTCGGCACCTTACGAGAAATCAAAGT---------------------------------------------------------CGAG-T---T--------------TTG---------------AAGT-------GG-------------------------GCTTG-ATGCTG-------------------------------------------------------------------GTCTAGTACAATGGTGACC------------------TTGTCCGGGGTCTCAGAGACATATGAGA---------TATTTGCCTAA----------------------------------AGAGAGGGCATAT-ACGGAACGTGTCGAAGACT---------AAGCAAGGTCATGCGCGAA-T-----ATAA-GG-CA--TGTGCTCAG-------------------------CC-CC-GCTC---------CAAT-C-TACT-T--------AACC---CC------TGTGCACTATA---------------------------------CGGAGT----------------GTCGCAAGTTGAGAC-------TTGAATTAGAGGCCTTAGTCGCATTTGTAATG----------------TGGCTGGGT-----GTCTATCTAAGTCGGT--------------------------------------------CAAGGCTTGTCCTCCGGT----------------CTAT------------------------------A-TACA-AACTC-TT-AT---------------AATGTCTTG-TAGAATGTGTCA-----GCCTCT-TGTTAGGCG-----AAACTCA----AATACAACTTTCAACAACGGATCTCTTGGCTCTCGCATCGATGAAGAACGCAG-CGAAATGCGATAAGTAATGTGAATTGCAGAATTCAGTGAATCATCGAATCTTTGAACGCACCTTGCGCTCCTTGG-TAT-TCCGAGGAGCATGCCTGTTTGAGTGTCATG-TTAATATCAACC------CCG-TCGGT--------TTGTTAA-TCAGACCGTT--------GGGT---GTTGGAC-TTGGAGGTT-----CT----TGCTGGCTG------------------C----------------AAAGTCG-GCTCCT-CTTGAATGCATT-----A--GCTT----------------GGGCCTGT-TGTG-----CGT-GCTCGC-G-GTGTAAT--AA-------------GTTT-TATTC-ATCGTT-TTGGGTCGTA-CAC-------CTA-----TT-GGGCTTGCTTCTAA------CTGTCTTC---------------------------------------------------------------------------------------------------------------------------------------------------------------------------------------------------------------------------------ATTT-AAAATCTGGCG---GTTTC---ACCGTCCGAGTTGTAATCTGGAGAAGCGTTTTCCGTGTCGGACCGTGCACAAGTCTCTTGGAACAGAGCGTCATAGAGGGTGAGAATCCCG-TTTATGGCACGGA--CAACCGATACTT-TGTGATACGT-TTTCTAAGAGTCGAGTTGTTTGGGAATGCAGCTCAAAATGGGTGGTAAATTCCATCTAAAGCTAAATATAGGCGAGAGACCGATAGCGAACAAGTACCGTGAGGGAAAGATGAAAAGCACTTTGGAAAGAGAGTTAAACAGTACGTGAAATTGTTGAAAGGGAAAC-GCTTGAAGTCAGTCGC-GTCTTCTAGGACTCAGCCTTG--C-TT--CG----GTTAGGTGTACTTCCTGG-TTTGACGGGTCAACATCGATTTTGATCGACGGATAAAGGAGAAGGGAACGTGGCACCTCC----GGGTGTG-TTATAGCCC-T-CTTCGTATACGTCGATTGGGATCGAGGACTGCAGCACGCC-C--TT-GT-GGCCGGGGG--TTCG-CCCTACGTA--TCGTGCTTAGGATGTTGACATAATGGCTTTAAGCGACCCGTCTTGAAACACGGA-CCAAGGAGTCTAACATGCTCGCGAGTGTTAGGGTGG-AAAACCCTTGCGCGTAATGAAAGTGAAAGTTGGGA--CCTCTGCGA---GGAGGGCACCGACGCCCGGCCCTGAAGTTTTCTGACGGTGCTGCGGTAGAGCGCGTATGTTGGGACCCGAAAGATGGTGAACTATGCCTGAATAGGGC-GAAGCCAGAGGAAACTCTGGT-GGAGGCTCGTAGC-GATTCTGACGTGCAAATC-GATCGTCAAATTTGGGTATAGGGGCGAAAGACTAATCGAACCATCTAGTAGCTGGTTCCTGCCGAAGTTT--CCCTCAGGATAGCAGAAACTCG-TATCAGATT-TATGTGGTAAAGCGAATGATTAGAGGCCTTGGGGTTGAAACAACCTTAACCTATTCTCAAACTTTAAATATGTAAGAACGGGCCGTCTCTTAA--TTGGACCGCTCCGACGATTGAGAGTTTCTAGTGGGCC-ATTTTTGGTAAGCAGAACTGGCGATGCGGGATGAACCGAACGCGAGGTTAAGGTGCCGGAATGCACGCTCATCAGACACCA-CAAAAGGTGTTAGTTCATCTAGACAGC-AGGACGGTGGCCATGGAAGTCGGAACCCGCTAAGGAGTGTGTAACAACTCACCTGCCGAAT-GAACTAGCCCTGA-AAATGGATGGCGCTCAAGCGTGCTACC---CATACCTCG-CCGTCCGCGTTGAAGTGACGCGC--------------------------------------------------------------------------------------------------------------------------------------------------------------------------------------------------------------------------------------------------------------------------------------------------------------------------------------------------------------------------------------------------------------------------------------------------------------------------------------------------------------------------------------------------------------------------------------------------------------------------------------------------------------------------------------------------------------------------------------------------------------------------------------------------------------------------------------------------------------------------------------------------------------------------------------------------------------------------------------------------------------------------------------------------------------------------------------------------------------------------------------------------------------------------------------------------------------------------------------------------------------------------------------------------------------------------------------------------------------------------------------------------------------------------------------------------------------------------------------------------------------------------------------------------------------------------------------------------------------------------------------------------------------------------------------------------------------------------------------------------------------------------------------------------------------------------------------------------------------------------------------------------
>Hirschioporus_acontextus_Dai_23793 Concatenation of 5 sequences
TACTGTGAAACTGCGAATGGCTCATTAAATCAGTTATAGTTTATTTGATGGTACATTGCTACAT-GGATAACTGTGGTAATTCTAGAGCTAATACATGCAATCAAGCCCCGACT-TCCGGAAGGGGTGTATTTATTAGATAAAAAACCAACGCGGTTCGCCGCTCCCTTGGTGATTCATAATAACTTCTCGAATCGCATGGCCTTGTGC--CGGCGATGCTTCATTCAAATATCTGCCCTATCAACTTTCGATGGTAGGATAGTGGCCTACCATGGTTTCAACGGGTAACGGGGAATAAGGGTTCGATTCCGGAGAGGGAGCCTGAGAAACGGCTACCACATCCAAGGAAGGCAGCAGGCGCGCAAATTACCCAATCCCGACAC-GGGGAGGTAGTGACAATAAATAACAATATAGGGCTCTTTTGGGTCTTATAATTGGAATGAGTACAATTTAAATCCCTTAACGAGGAACAATTGGAGGGCAAGTCTGGTGCCAGCAGCCGCGGTAATTCCAGCTCCAATAGCGTATATTAAAGTTGTTGCAGTTAAAAAGCTCGTAGTTGAACTTCAGACGTGGCCGGGCGGTCTGCCTCA-CGGTATGTACT-GTCTGGCCGTGTCTTACC-TCTTGGTGAGCCGGCATGCCCTTCACTGGGTGTGTCGGGGAACCAGGACCTTTACCTTGAGAAAATTAGAGTGTTCAAAGCAGGCCTATGCCCGAATACATTAGCATGGAATAATAAAATAGGACGTGCGGTTCTATTTTGTTGGTTTCTAGAGTCGCCGTAATGATTAATAGGGATAGTTGGGGGCATTAGTATTCAGTTGCTAGAGGTGAAATTCTTGGATTTACTGAAGACTAACTATTGCGAAAGCATTTGCCAAGGATGTTTTCATTAATCAA-GAACGAAGGTTAGGGGATCGAAAACGATCAGATACCGTTGTAGTCTTAACAGTAAACTATGCCGACTAGGGATCGGGCGACCTCACTT-TTATGTGTCGCTCGGCACCTTACGAGAAATCAAAGT---------------------------------------------------------CGAG-T---T--------------TTG---------------AAGT-------GG-------------------------GCTTG-ATGCTG-------------------------------------------------------------------GTCTAGTACAATGGTGACC------------------TTGTCCGGGGTCTCAGAGACATATGAGA---------TATTTGCCTAA----------------------------------AGAGAGGGCATAT-ACGGAACGTGTCGAAGACT---------AAGCAAGGTCATGCGCGAA-T-----ATAA-GG-CA--TGTGCTCAG-------------------------CC-CC-GCTC---------CAAT-C-TACT-T--------AACC---CC------TGTGCACTATA---------------------------------CGGAGT----------------GTCGCAAGTTGAGAC-------TTGAATTAGAGGCCTTAGTCGCATTTGTAATG----------------TGGCTGGGT-----GTCTATCTAAGTCGGT--------------------------------------------CAAGGCTTGTCCTCCGGT----------------CTAT------------------------------A-TACA-AACTC-TT-AT---------------AATGTCTTG-TAGAATGTGTCA-----GCCTCT-TGTTAGGCG-----AAACTCA----AATACAACTTTCAACAACGGATCTCTTGGCTCTCGCATCGATGAAGAACGCAG-CGAAATGCGATAAGTAATGTGAATTGCAGAATTCAGTGAATCATCGAATCTTTGAACGCACCTTGCGCTCCTTGG-TAT-TCCGAGGAGCATGCCTGTTTGAGTGTCATG-TTAATATCAACC------CCG-TCGGT--------TTGTTAA-TCAGACCGTT--------GGGT---GTTGGAC-TTGGAGGTT-----CT----TGCTGGCTG------------------C----------------AAAGTCG-GCTCCT-CTTGAATGCATT-----A--GCTT----------------GGGCCTGT-TGTG-----CGT-GCTCGC-G-GTGTAAT--AA-------------GTTT-TATTC-ATCGTT-TTGGGTCGTA-CAC-------CTA-----TT-GGGCTTGCTTCTAA------CTGTCTTC---------------------------------------------------------------------------------------------------------------------------------------------------------------------------------------------------------------------------------ATTT-AAAATCTGGCG---GTTTC---ACCGTCCGAGTTGTAATCTGGAGAAGCGTTTTCCGTGTCGGACCGTGCACAAGTCTCTTGGAACAGAGCGTCATAGAGGGTGAGAATCCCG-TTTATGGCACGGA--CAACCGATACTT-TGTGATACGT-TTTCTAAGAGTCGAGTTGTTTGGGAATGCAGCTCAAAATGGGTGGTAAATTCCATCTAAAGCTAAATATAGGCGAGAGACCGATAGCGAACAAGTACCGTGAGGGAAAGATGAAAAGCACTTTGGAAAGAGAGTTAAACAGTACGTGAAATTGTTGAAAGGGAAAC-GCTTGAAGTCAGTCGC-GTCTTCTAGGACTCAGCCTTG--C-TT--CG----GTTAGGTGTACTTCCTGG-TTTGACGGGTCAACATCGATTTTGATCGACGGATAAAGGAGAAGGGAACGTGGCACCTCC----GGGTGTG-TTATAGCCC-T-CTTCGTATACGTCGATTGGGATCGAGGACTGCAGCACGCC-C--TT-GT-GGCCGGGGG--TTCG-CCCTACGTA--TCGTGCTTAGGATGTTGACATAATGGCTTTAAGCGACCCGTCTTGAAACACGGA-CCAAGGAGTCTAACATGCTCGCGAGTGTTAGGGTGG-AAAACCCTTGCGCGTAATGAAAGTGAAAGTTGGGA--CCTCTGCGA---GGAGGGCACCGACGCCCGGCCCTGAAGTTTTCTGACGGTGCTGCGGTAGAGCGCGTATGTTGGGACCCGAAAGATGGTGAACTATGCCTGAATAGGGC-GAAGCCAGAGGAAACTCTGGT-GGAGGCTCGTAGC-GATTCTGACGTGCAAATC-GATCGTCAAATTTGGGTATAGGGGCGAAAGACTAATCGAACCATCTAGTAGCTGGTTCCTGCCGAAGTTT--CCCTCAGGATAGCAGAAACTCG-TATCAGATT-TATGTGGTAAAGCGAATGATTAGAGGCCTTGGGGTTGAAACAACCTTAACCTATTCTCAAACTTTAAATATGTAAGAACGGGCCGTCTCTTAA--TTGGACCGCTCCGACGATTGAGAGTTTCTAGTGGGCC-ATTTTTGGTAAGCAGAACTGGCGATGCGGGATGAACCGAACGCGAGGTTAAGGTGCCGGAATGCACGCTCATCAGACACCA-CAAAAGGTGTTAGTTCATCTAGACAGC-AGGACGGTGGCCATGGAAGTCGGAACCCGCTAAGGAGTGTGTAACAACTCACCTGCCGAAT-GAACTAGCCCTGA-AAATGGATGGCGCTCAAGCGTGCTACC---CATACCTCG-CCGTCCGCGTTGAAGTGACGC-------------------------------------------------------------------------------------------------------------------------------------------------------------------------------------------------------------------------------------------------------------------------------------------------------------------------------------------------------------------------------------------------------------------------------------------------------------------------------------------------------------------------------------------------------------------------------------------------------------------------------------------------------------------------------------------------------------------------------------------------------------------------------------------------------------------------------------------------------------------------------------------------------------------------------------------------------------------------------------------------------------------------------------------------------------------------------------------------------------------------------------------------------------------------------------------------------------------------------------------------------------------------------GACTGCGCCATCCTCATCATCGCTGGCGGTACTGGTGAGTTCGAAGCTGGCATCTCCAAGGATGGCCAGACGCGTGAGCACGCTTTGCTCGCGTTTACCCTCGGTGTTCGGCAACTCATTGTCGCCGTCAACAAAATGGACACGACGAAGGTTAGTTT-ATACAATCAGATTCTAA-----TCCTATCTT--C-TATTCTAAC-----------ATATGTTATAGTGGTCTGAGGACCGTTTCAACGAAATCGTCAAGGAAACGTCTAGCTTCATCAAGAAGGTCGGTTTCAATCCCAAGGCTGTTGCTTTTGTTCCGATTTCAGGCTGGCACGGTGACAACATGATTGAGGAGTCTACCAAGTATGTGTGA--AGTACGTTGACCAAAG-------------ATTGTTATTGATTG-----TTATTGCAGCATGCCCTGGTACAAGGGCTGGACCAAGGAAACGAAGG------------GGGGT---RTTKTG-AAGGGCAAGACGTTGCTCGATGCCATTGATGCCATTGAACCT-----------------------------------------------------------
>Hirschioporus_beijingensis_Dai_18907 Concatenation of 5 sequences
TACTGTGAAACTGCGAATGGCTCATTAAATCAGTTATAGTTTATTTGATGGTACATTGCTACAT-GGATAACTGTGGTAATTCTAGAGCTAATACATGCAATCAAGCCCCGACT-TCCGGAAGGGGTGTATTTATTAGATAAAAAACCAACGCGGTTCGCCGCTCCCTTGGTGATTCATAATAACTTCTCGAATCGCATGGCCTTGTGC--CGGCGATGCTTCATTCAAATATCTGCCCTATCAACTTTCGATGGTAGGATAGTGGCCTACCATGGTTTCAACGGGTAACGGGGAATAAGGGTTCGATTCCGGAGAGGGAGCCTGAGAAACGGCTACCACATCCAAGGAAGGCAGCAGGCGCGCAAATTACCCAATCCCGACAC-GGGGAGGTAGTGACAATAAATAACAATATAGGGCTCTTTTGGGTCTTATAATTGGAATGAGTACAATTTAAATCCCTTAACGAGGAACAATTGGAGGGCAAGTCTGGTGCCAGCAGCCGCGGTAATTCCAGCTCCAATAGCGTATATTAAAGTTGTTGCAGTTAAAAAGCTCGTAGTTGAACTTCAGACCTGGCCGGGCGGTCTGCCTCA-CGGTATGTACT-GTTTGGCCGGGTCTTACC-TCTTGGTGAGCCGGCATGCCCTTCACTGGGTGTGTCGGGGAACCAGGACCTTTACCTTGAGAAAATTAGAGTGTTCAAAGCAGGCCTATGCCCGAATACATTAGCATGGAATAATAAAATAGGACGTGCGGTTCTATTTTGTTGGTTTCTAGAGTCGCCGTAATGATTAATAGGGATAGTTGGGGGCATTAGTATTCAGTTGCTAGAGGTGAAATTCTTGGATTTACTGAAGACTAACTATTGCGAAAGCATTTGCCAAGGATGTTTTCATTAATCAA-GAACGAAGGTTAGGGGATCGAAAACGATCAGATACCGTTGTAGTCTTAACAGTAAACTATGCCGACTAGGGATCGGGCGACCTCACTT-TTATGTGTCGCTCGGCACCTTACGAGAAATCAAAGT---------------------------------------------------------CGAG-T---T--------------TTG---------------AAGT-------GG-------------------------GGCTT-GAGCTGGCTAAGTAAAACAACTCTGGCGCATAAA-TGTAGTACGGCCAAG--GTGTTCGCGCCTTGGTCTGGCGCTTAATAAAAGACC-----AACAAATATGTTGGTCACCGCGCGG-GTTACAATAAAATACGACT-CCGGTGTATATGTAATTGAAGCATATGTGGC-TTGCACTTATCTTGATCGGTGAGATACAGTCAA--GCGTTACGTGCAATACATT---TCTACAGTTCCGGGTTGCGCGCGGGTCACTCAATAATAG-CA--TGTGCTCAG-------------------------CC-TC-CCTC---------TTAT-C-CACT-C--------AACC---CC------TGTGCACTATT---------------------------------CGGAGT----------------GTTGCAAGCTGAGAC-------TTGAAT---AGGTCTTGGTCGCGTTTCTAATG----------------CGACTGGGT----------TCTAAGACAGT--------------------------------------------CAAGGCTTGTCCTCTGGT----------------CTAT------------------------------A-TACA-AACTC-TT-AT---------------ATTGTCTTG-TAGAATGTGTTA-----GCCTCT-CGTTAGGCG-----AAACTTA----AATACAACTTTCAACAACGGATCTCTTGGCTCTCGCATCGATGAAGAACGCAG-CGAAATGCGATAAGTAATGTGAATTGCAGAATTCAGTGAATCATCGAATCTTTGAACGCACCTTGCGCTCCTTGG-TAT-TCCGAGGAGCATGCCTGTTTGAGTGTCATG-TTAATATCAACC------CCG-TCGGT--------TTGTAAA-TCAGACCGTT--------GGGT---GTTGGAC-TTGGAGGTT-----CT----TGCTGGCTG------------------C----------------AAAGTCG-GCTCCT-CTTGAATGCATT-----A--GCTT----------------GGGCCTGT-TGTG-----CGT-ACTCGC-G-GTGTAAT--AA-------------GTTT-TATTC-ATCGT--TTGGGTCGTA-CAC-------TTA-----TT-GGGCTTGCTTCTAA------CTGTCTTC--------------------------------------------------------------------------------------------------------------------------------------------------------------------------------------------CCTAGTAACTGCG-AGTGAAGCG-GGAAA-AGCTCAAATTT-AAAATCTGGCG---GTTTC---ACCGTCCGAGTTGTAATCTGGAGAAGCGTTTTCCGTGTCGGACCGTGCACAAGTCTCTTGGAACAGAGCGTCATAGAGGGTGAGAATCCCGTTTTATGGCACGGA--CACCCGATACTT-TGTGATACGT-TTTCTAAGAGTCGAGTTGTTTGGGAATGCAGCTCAAAATGGGTGGTAAATTCCATCTAAAGCTAAATATAGGCGAGAGACCGATAGCGAACAAGTACCGTGAGGGAAAGATGAAAAGCACTTTGGAAAGAGAGTTAAACAGTACGTGAAATTGTTGAAAGGGAAAC-GCTTGAAGTCAGTCGC-GTCTTCTAGGACTCAGCCTTA--C-TT--CG----GTTAGGTGTACTTCCTGG-TTTGACGGGTCAACATCGATTTTGATCGACGGATAAAGGAGAAGGGAATGTGGCACCTCC----GGGTGTG-TTATAGCCC-T-CTTCGTATACGTCGATTGGGATCGAGGACTGCAGCACGCC-C--TT-GT-GGCCGGGGG--TTCG-CCCTACGTA--TCGTGCTTAGGATGTTGACATAATGGCTTTAAGCGACCCGTCTTGAAACACGGA-CCAAGGAGTCTAACATGCTCGCGAGTGTTAGGGTGG-AAAACCCTTGCGCGTAATGAAAGTGAAAGTTGGGA--CCTCTGCAA---GGAGGGCACCGACGCCCGGCCCTGAAGTTCTCTGACGGTGCTGCGGTAGAGCGCGTATGTTGGGACCCGAAAGATGGTGAACTATGCCTGAATAGGGC-GAAGCCAGAGGAAACTCTGGT-GGAGGCTCGTAGC-GATTCTGACGTGCAAATC-GATCGTCAAATTTGGGTATAGGGGCGAAAGACTAATCGAACCATCTAGTAGCTGGTTCCTGCCGAAGTTT--CCCTCAGGATAGCAGAAACTCG-TATCAGATT-TATGTGGTAAAGCGAATGATTAGAGGCCTTGGGGTTGAAACAACCTTAACCTATTCTCAAACTTTAAATATGTAAGAACGGGCCGTCTCTTAA--TTGGACCGCTCCGACGATTGAGAGTTTCTAGTGGGCC-ATTTTTGGTAAGCAGAACTGGCGATGCGGGATGAACCGAACGCGAGGTTAAGGTGCCGGAATGCACGCTCATCAGACACCA-CAAAAGGTGTTAGTTCATCTAGACAGC-AGGACGGTGGCCATGGAAGTCGGAACCCGCTAAGGAGTGTGTAACAACTCACCTGCCGAAT-GAACTAGCCCTGA-AAATGGATGGCGCTCAAGCGTGCTACC---CATACCTCG-CCGTCCGCGTTGAAGTGACGCGCGGACGAGTAGGCAGGCGTGGAGGT-CCGTGAAGAAG-----------------------------------------------------------------------------------------------------------------------------------------------------------------------------------------------------------------------------------------------------------------------------------------------------------------------------------------------------------------------------------------------------------------------------------------------------------------------------------------------------------------------------------------------------------------------------------------------------------------------------------------------------------------------------------------------------------------------------------------------------------------------------------------------------------------------------------------------------------------------------------------------------------------------------------------------------------------------------------------------------------------------------------------------------------------------------------------------------------------------------------------------------------------------------------------------------------------------------------------GACTGCGCTATCCTCATTATCGCTGCCGGTACTGGTGAGTTCGAGGCTGGTATCTCCAAGGACGGCCAAACGCGTGAGCACGCTTTGCTCGCGTTTACCCTCGGTGTGCGACAACTCATTGTCGCCGTCAACAAAATGGACACGACGAAGGTTTGTTT-GTCCGACAAGTTTTCAA-----CCCTATTAA--C-GATACTAAAT----------TTTGCGTATAGTGGTCTGAGGATCGTTTCAACGAAATTGTCAAGGAAACGTCCAACTTCATTAAGAAGGTCGGCTACAACCCCAAGTCCGTCGCTTTCGTTCCGATCTCCGGCTGGCACGGTGACAACATGCTTGAGGAGTCTGCAAAGTAAGCGCTCAAAGGTTGGTGGTATGTT------------ATTCGTTGCTGATTA-----TCGTCATAGCATGCCTTGGTACAAGGGCTGGACCAAGGAGACGAAGG------------CCGGT---GTGAGC-AAGGGCAAAACTCTCCTCGATGCGATTGATGCCATCGATCCTCCGGTTCGTCCGAGTGACAAGCCCCTCCGT-----------------------------
>Hirschioporus_beijingensis_Dai_23704 Concatenation of 5 sequences
TACTGTGAAACTGCGAATGGCTCATTAAATCAGTTATAGTTTATTTGATGGTACATTGCTACAT-GGATAACTGTGGTAATTCTAGAGCTAATACATGCAATCAAGCCCCGACT-TCCGGAAGGGGTGTATTTATTAGATAAAAAACCAACGCGGTTCGCCGCTCCCTTGGTGATTCATAATAACTTCTCGAATCGCATGGCCTTGTGC--CGGCGATGCTTCATTCAAATATCTGCCCTATCAACTTTCGATGGTAGGATAGTGGCCTACCATGGTTTCAACGGGTAACGGGGAATAAGGGTTCGATTCCGGAGAGGGAGCCTGAGAAACGGCTACCACATCCAAGGAAGGCAGCAGGCGCGCAAATTACCCAATCCCGACAC-GGGGAGGTAGTGACAATAAATAACAATATAGGGCTCTTTTGGGTCTTATAATTGGAATGAGTACAATTTAAATCCCTTAACGAGGAACAATTGGAGGGCAAGTCTGGTGCCAGCAGCCGCGGTAATTCCAGCTCCAATAGCGTATATTAAAGTTGTTGCAGTTAAAAAGCTCGTAGTTGAACTTCAGACCTGGCCGGGCGGTCTGCCTCA-CGGTATGTACT-GTTTGGCCGGGTCTTACC-TCTTGGTGAGCCGGCATGCCCTTCACTGGGTGTGTCGGGGAACCAGGACCTTTACCTTGAGAAAATTAGAGTGTTCAAAGCAGGCCTATGCCCGAATACATTAGCATGGAATAATAAAATAGGACGTGCGGTTCTATTTTGTTGGTTTCTAGAGTCGCCGTAATGATTAATAGGGATAGTTGGGGGCATTAGTATTCAGTTGCTAGAGGTGAAATTCTTGGATTTACTGAAGACTAACTATTGCGAAAGCATTTGCCAAGGATGTTTTCATTAATCAA-GAACGAAGGTTAGGGGATCGAAAACGATCAGATACCGTTGTAGTCTTAACAGTAAACTATGCCGACTAGGGATCGGGCGACCTCACTT-TTATGTGTCGCTCGGCACCTTACGAGAAATCAAAGT---------------------------------------------------------CGAG-T---T--------------TTG---------------AAGT-------GG-------------------------GGCTT-GAGCTGGCTAAGTAAAACAACTCTGGCGCATAAA-TGTAGTACGGCCAAG--GTGTTCGCGCCTTGGTCTGGCGCTTAATAAAAGACC-----AACAAATATGTTGGTCACCGCGCGG-GTTACAATAAAATACGACT-CCGGTGTATATGTAATTGAAGCATATGTGGC-TTGCACTTATCTTGATCGGTGAGATACAGTCAA--GCGTTACGTGCAATACATT---TCTACAGTTCCGGGTTGCGCGCGGGTCACTCAATAATAG-CA--TGTGCTCAG-------------------------CC-TC-CCTC---------TTAT-C-CACT-C--------AACC---CC------TGTGCACTATT---------------------------------CGGAGT----------------GTTGCAAGCTGAGAC-------TTGAAT---AGGTCTTGGTCGCGTTTCTAATG----------------CGACTGGGT----------TCTAAGACAGT--------------------------------------------CAAGGCTTGTCCTCTGGT----------------CTAT------------------------------A-TACA-AACTC-TT-AT---------------ATTGTCTTG-TAGAATGTGTTA-----GCCTCT-CGTTAGGCG-----AAACTTA----AATACAACTTTCAACAACGGATCTCTTGGCTCTCGCATCGATGAAGAACGCAG-CGAAATGCGATAAGTAATGTGAATTGCAGAATTCAGTGAATCATCGAATCTTTGAACGCACCTTGCGCTCCTTGG-TAT-TCCGAGGAGCATGCCTGTTTGAGTGTCATG-TTAATATCAACC------CCG-TCGGT--------TTGTAAA-TCAGACCGTT--------GGGT---GTTGGAC-TTGGAGGTT-----CT----TGCTGGCTG------------------C----------------AAAGTCG-GCTCCT-CTTGAATGCATT-----A--GCTT----------------GGGCCTGT-TGTG-----CGT-ACTCGC-G-GTGTAAT--AA-------------GTTT-TATTC-ATCGT--TTGGGTCGTA-CAC-------TTA-----TT-GGGCTTGCTTCTAA------CTGTCTTC--------------------------------------------------------------------------------------------------------------------------------------------------------------------------------------------CCTAGTAACTGCG-AGTGAAGCG-GGAAA-AGCTCAAATTT-AAAATCTGGCG---GTTTC---ACCGTCCGAGTTGTAATCTGGAGAAGCGTTTTCCGTGTCGGACCGTGCACAAGTCTCTTGGAACAGAGCGTCATAGAGGGTGAGAATCCCGTTTTATGGCACGGA--CACCCGATACTT-TGTGATACGT-TTTCTAAGAGTCGAGTTGTTTGGGAATGCAGCTCAAAATGGGTGGTAAATTCCATCTAAAGCTAAATATAGGCGAGAGACCGATAGCGAACAAGTACCGTGAGGGAAAGATGAAAAGCACTTTGGAAAGAGAGTTAAACAGTACGTGAAATTGTTGAAAGGGAAAC-GCTTGAAGTCAGTCGC-GTCTTCTAGGACTCAGCCTTA--C-TT--CG----GTTAGGTGTACTTCCTGG-TTTGACGGGTCAACATCGATTTTGATCGACGGATAAAGGAGAAGGGAATGTGGCACCTCC----GGGTGTG-TTATAGCCC-T-CTTCGTATACGTCGATTGGGATCGAGGACTGCAGCACGCC-C--TT-GT-GGCCGGGGG--TTCG-CCCTACGTA--TCGTGCTTAGGATGTTGACATAATGGCTTTAAGCGACCCGTCTTGAAACACGGA-CCAAGGAGTCTAACATGCTCGCGAGTGTTAGGGTGG-AAAACCCTTGCGCGTAATGAAAGTGAAAGTTGGGA--CCTCTGCAA---GGAGGGCACCGACGCCCGGCCCTGAAGTTCTCTGACGGTGCTGCGGTAGAGCGCGTATGTTGGGACCCGAAAGATGGTGAACTATGCCTGAATAGGGC-GAAGCCAGAGGAAACTCTGGT-GGAGGCTCGTAGC-GATTCTGACGTGCAAATC-GATCGTCAAATTTGGGTATAGGGGCGAAAGACTAATCGAACCATCTAGTAGCTGGTTCCTGCCGAAGTTT--CCCTCAGGATAGCAGAAACTCG-TATCAGATT-TATGTGGTAAAGCGAATGATTAGAGGCCTTGGGGTTGAAACAACCTTAACCTATTCTCAAACTTTAAATATGTAAGAACGGGCCGTCTCTTAA--TTGGACCGCTCCGACGATTGAGAGTTTCTAGTGGGCC-ATTTTTGGTAAGCAGAACTGGCGATGCGGGATGAACCGAACGCGAGGTTAAGGTGCCGGAATGCACGCTCATCAGACACCA-CAAAAGGTGTTAGTTCATCTAGACAGC-AGGACGGTGGCCATGGAAGTCGGAACCCGCTAAGGAGTGTGTAACAACTCACCTGCCGAAT-GAACTAGCCCTGA-AAATGGATGGCGCTCAAGCGTGCTACC---CATACCTCG-CCGTCCGCGTTGAAGTGACGCGCGGACGAGTAGGCAGGCGTGGAGGT-CCGTGAAGAAG-----------------------------------------------------------------------------------------------------------------------------------------------------------------------------------------------------------------------------------------------------------------------------------------------------------------------------------------------------------------------------------------------------------------------------------------------------------------------------------------------------------------------------------------------------------------------------------------------------------------------------------------------------------------------------------------------------------------------------------------------------------------------------------------------------------------------------------------------------------------------------------------------------------------------------------------------------------------------------------------------------------------------------------------------------------------------------------------------------------------------------------------------------------------------------------------------------------------------------------------GACTGCGCTATCCTCATTATCGCTGCCGGTACTGGTGAGTTCGAGGCTGGTATCTCCAAGGACGGCCAAACGCGTGAGCACGCTTTGCTCGCGTTTACCCTCGGTGTGCGACAACTCATTGTCGCCGTCAACAAAATGGACACGACGAAGGTTTGTTT-GTCCGACAAGTTTTCAA-----CCCTATTAA--C-GATACTAAAT----------TTTGCGTATAGTGGTCTGAGGATCGTTTCAACGAAATTGTCAAGGAAACGTCCAACTTCATTAAGAAGGTCGGCTACAACCCCAAGTCCGTCGCTTTCGTTCCGATCTCCGGCTGGCACGGTGACAACATGCTTGAGGAGTCTGCAAAGTAAGCGCTCAAAGGTTGGTGGTATGTT------------ATTCGTTGCTGATTA-----TCGTCATAGCATGCCTTGGTACAAGGGCTGGACCAAGGAGACGAAGG------------CCGGT---GCGAGC-AAGGGCAAAACTCTCCTCGATGCGATTGATGCCATCGATCCTCCGGTTCGTCCGAGTGACAAGCCCCTCCGTCTTCCTCTCCAGGATGTGTACAAGATC--
>Hirschioporus_chinensis_Dai_20264 Concatenation of 5 sequences
TACTGTGAAACTGCGAATGGCTCATTAAATCAGTTATAGTTTATTTGATGGTACATTGCTACAT-GGATAACTGTGGTAATTCTAGAGCTAATACATGCAATCAAGCCCCGACT-TCCGGAAGGGGTGTATTTATTAGATAAAAAACCAACGCGGTTCGCCGCTCCCTTGGTGATTCATAATAACTTCTCGAATCGCATGGCCTTGTGC--CGGCGATGCTTCATTCAAATATCTGCCCTATCAACTTTCGATGGTAGGATAGTGGCCTACCATGGTTTCAACGGGTAACGGGGAATAAGGGTTCGATTCCGGAGAGGGAGCCTGAGAAACGGCTACCACATCCAAGGAAGGCAGCAGGCGCGCAAATTACCCAATCCCGACAC-GGGGAGGTAGTGACAATAAATAACAATATAGGGCTCTTTTGGGTCTTATAATTGGAATGAGTACAATTTAAATCCCTTAACGAGGAACAATTGGAGGGCAAGTCTGGTGCCAGCAGCCGCGGTAATTCCAGCTCCAATAGCGTATATTAAAGTTGTTGCAGTTAAAAAGCTCGTAGTTGAACTTCAGACCTGGCCGGGCGGTCTGCCTCA-CGGTATGTACT-GTTTGGCCGGGTCTTACC-TCTTGGTGAGCCGGCATGCCCTTCACTGGGTGTGTCGGGGAACCAGGACCTTTACCTTGAGAAAATTAGAGTGTTCAAAGCAGGCCTATGCCCGAATACATTAGCATGGAATAATAAAATAGGACGTGCGGTTCTATTTTGTTGGTTTCTAGAGTCGCCGTAATGATTAATAGGGATAGTTGGGGGCATTAGTATTCAGTTGCTAGAGGTGAAATTCTTGGATTTACTGAAGACTAACTATTGCGAAAGCATTTGCCAAGGATGTTTTCATTAATCAA-GAACGAAGGTTAGGGGATCGAAAACGATCAGATACCGTTGTAGTCTTAACAGTAAACTATGCCGACTAGGGATCGGGCGACCTCACTT-TTATGTGTCGCTCGGCACCTTACGAGAAATCAAAGT---------------------------------------------------------CGAG-T---T--------------TTG---------------AAGT-------GG-------------------------GGCTT-GAGCTGGCTAAGTAAAACAACTCTGGCGCATAAA-TGTAGTACGGCCAAG--GTGTTCGCGCCTTGGTCTGGCGCTTAATAAAAGACC-----AACAAATATGTTGGTCACCGCGCGG-GTTACAATAAAATACGACT-CCGGTGTATATGTAATTGAAGCATATGTGGC-TTGCACTTATCTTGATCGGTGAGATACAGTCAA--GCGTTACGTGCAATATATTATATTTTACACTTTAGGTTGCGCGCGGGAGAATT-ACAATAG-CA--TGTGCTCAG-------------------------CC-TC-CCTC---------TTAT-C-CACT-C--------AACC---CC------TGTGCACTATT---------------------------------CGGAGT----------------GTTGCAAGCTGAGAC-------TTGAAT---AGGTCTTGGTCGCGTTTCTAATG----------------CGGCTGGGT----------TCTAAGACAGT--------------------------------------------CAGGGCTTGTCCTCCGGT----------------CTAT------------------------------A-TACA-AACTC-TT-AT---------------AATGTCTTG-TAGAATGTGTTA-----GCCTCT-CGTTAGGCG-----AAACTTA----AATACAACTTTCAACAACGGATCTCTTGGCTCTCGCATCGATGAAGAACGCAG-CGAAATGCGATAAGTAATGTGAATTGCAGAATTCAGTGAATCATCGAATCTTTGAACGCACCTTGCGCTCCTTGG-TAT-TCCGAGGAGCATGCCTGTTTGAGTGTCATG-TTAATATCAACC------CCG-TCGGT--------TTGTAAA-TCAGACCGTT--------GGGT---GTTGGAC-TTGGAGGTT-----CT----TGCTGGCTG------------------C----------------AAAGTCG-GCTCCT-CTTGAATGCATT-----A--GCTT----------------GGGCCTGT-TGTG-----CGT-GCTCGC-G-GTGTAAT--AA-------------GTTT-TATTC-ATCGT--TTGGGTCGTA-CAC-------TTA-----TT-GGGCTTGCTTCTAA------CTGTCTTC--------------------------------------------------------------------------------------------------------------------------------------------------------------------------------------------CCTAGTAACTGCG-AGTGAAGCG-GGAAA-AGCTCAAATTT-AAAATCTGGCG---GTTTC---ACCGTCCGAGTTGTAATCTGGAGAAGCGTTTTCCGTGTCGGACCGTGCACAAGTCTCTTGGAACAGAGCGTCATAGAGGGTGAGAATCCCGTTTTATGGCACGGA--CACCCGATACTT-TGTGATACGT-TTTCTAAGAGTCGAGTTGTTTGGGAATGCAGCTCAAAATGGGTGGTAAATTCCATCTAAAGCTAAATATAGGCGAGAGACCGATAGCGAACAAGTACCGTGAGGGAAAGATGAAAAGCACTTTGGAAAGAGAGTTAAACAGTACGTGAAATTGTTGAAAGGGAAAC-GCTTGAAGTCAGTCGC-GTCTTCTAGGACTCAGCCTTA--C-TT--CG----GTTAGGTGTACTTCCTGG-TTTGACGGGTCAACATCGATTTTGATCGACGGATAAAGGAGAAGGGAATGTGGCACCTCC----GGGTGTG-TTATAGCCC-T-CTTCGTATACGTCGATTGGGATCGAGGACTGCAGCACGCC-C--TT-GT-GGCCGGGGG--TTCG-CCCTACGTA--TCGTGCTTAGGATGTTGACATAATGGCTTTAAGCGACCCGTCTTGAAACACGGA-CCAAGGAGTCTAACATGCTCGCGAGTGTTAGGGTGG-AAAACCCTTGCGCGTAATGAAAGTGAAAGTTGGGA--CCTCTGCAA---GGAGGGCACCGACGCCCGGCCCTGAAGTTCTCTGACGGTGCTGCGGTAGAGCGCGTATGTTGGGACCCGAAAGATGGTGAACTATGCCTGAATAGGGC-GAAGCCAGAGGAAACTCTGGT-GGAGGCTCGTAGC-GATTCTGACGTGCAAATC-GATCGTCAAATTTGGGTATAGGGGCGAAAGACTAATCGAACCATCTAGTAGCTGGTTCCTGCCGAAGTTT--CCCTCAGGATAGCAGAAACTCG-TATCAGATT-TATGTGGTAAAGCGAATGATTAGAGGCCTTGGGGTTGAAACAACCTTAACCTATTCTCAAACTTTAAATATGTAAGAACGGGCCGTCTCTTAA--TTGGACCGCTCCGACGATTGAGAGTTTCTAGTGGGCC-ATTTTTGGTAAGCAGAACTGGCGATGCGGGATGAACCGAACGCGAGGTTAAGGTGCCGGAATGCACGCTCATCAGACACCA-CAAAAGGTGTTAGTTCATCTAGACAGC-AGGACGGTGGCCATGGAAGTCGGAACCCGCTAAGGAGTGTGTAACAACTCACCTGCCGAAT-GAACTAGCCCTGA-AAATGGATGGCGCTCAAGCGTGCTACC---CATACCTCG-CCGTCCGCGTTGAAGTGACGCGCGGACGAGTAGGCAGGCGTGGAGGT-CCGTGAAGAAG-----------------------------------------------------------------------------------------------------------------------------------------------------------------------------------------------------------------------------------------------------------------------------------------------------------------------------------------------------------------------------------------------------------------------------------------------------------------------------------------------------------------------------------------------------------------------------------------------------------------------------------------------------------------------------------------------------------------------------------------------------------------------------------------------------------------------------------------------------------------------------------------------------------------------------------------------------------------------------------------------------------------------------------------------------------------------------------------------------------------------------------------------------------------------------------------------------------------------------------------GACTGCGCTATCCTCATTATCGCTGCCGGTACTGGTGAGTTCGAGGCTGGTATCTCCAAGGACGGCCAAACGCGTGAGCACGCTTTGCTCGCGTTTACCCTCGGTGTGCGACAACTCATTGTCGCCGTCAACAAAATGGACACGACGAAGGTTTGTTT-GTCCGACAAGTTTTCAA-----CCCTATTAA--C-GATACTAAAT----------TTTGCGTATAGTGGTCTGAGGATCGTTTCAACGAAATTGTCAAGGAAACGTCCAACTTCATTAAGAAGGTCGGCTACAACCCCAAGTCCGTCGCTTTCGTTCCGATCTCCGGCTGGCACGGTGACAACATGCTTGAGGAGTCTGCAAAGTAAGCGCTCAAAGGTTGGTGGTATGTT------------ATTCGTTGCTGATTA-----TCGTCATAGCATGCCTTGGTACAAGGGCTGGACCAAGGAGACGAAGG------------CCGGT---GCGAGC-AAGGGCAAAACTCTCCTCGATGCGATTGATGCCATCGATCCTCCGGTTCGTCCGAGTGACAAGCCCCTCCGTCTTCCTCTCCAGGATGTGTACAAGATC--
>Hirschioporus_chinensis_Dai_23048 Concatenation of 5 sequences
TACTGTGAAACTGCGAATGGCTCATTAAATCAGTTATAGTTTATTTGATGGTACATTGCTACAT-GGATAACTGTGGTAATTCTAGAGCTAATACATGCAATCAAGCCCCGACT-TCCGGAAGGGGTGTATTTATTAGATAAAAAACCAACGCGGTTCGCCGCTCCCTTGGTGATTCATAATAACTTCTCGAATCGCATGGCCTTGTGC--CGGCGATGCTTCATTCAAATATCTGCCCTATCAACTTTCGATGGTAGGATAGTGGCCTACCATGGTTTCAACGGGTAACGGGGAATAAGGGTTCGATTCCGGAGAGGGAGCCTGAGAAACGGCTACCACATCCAAGGAAGGCAGCAGGCGCGCAAATTACCCAATCCCGACAC-GGGGAGGTAGTGACAATAAATAACAATATAGGGCTCTTTTGGGTCTTATAATTGGAATGAGTACAATTTAAATCCCTTAACGAGGAACAATTGGAGGGCAAGTCTGGTGCCAGCAGCCGCGGTAATTCCAGCTCCAATAGCGTATATTAAAGTTGTTGCAGTTAAAAAGCTCGTAGTTGAACTTCAGACCTGGCCGGGCGGTCTGCCTCA-CGGTATGTACT-GTTTGGCCGGGTCTTACC-TCTTGGTGAGCCGGCATGCCCTTCACTGGGTGTGTCGGGGAACCAGGACCTTTACCTTGAGAAAATTAGAGTGTTCAAAGCAGGCCTATGCCCGAATACATTAGCATGGAATAATAAAATAGGACGTGCGGTTCTATTTTGTTGGTTTCTAGAGTCGCCGTAATGATTAATAGGGATAGTTGGGGGCATTAGTATTCAGTTGCTAGAGGTGAAATTCTTGGATTTACTGAAGACTAACTATTGCGAAAGCATTTGCCAAGGATGTTTTCATTAATCAA-GAACGAAGGTTAGGGGATCGAAAACGATCAGATACCGTTGTAGTCTTAACAGTAAACTATGCCGACTAGGGATCGGGCGACCTCACTT-TTATGTGTCGCTCGGCACCTTACGAGAAATCAAAGT---------------------------------------------------------CGAG-T---T--------------TTG---------------AAGT-------GG-------------------------GGCTT-GAGCTGGCTAAGTAAAACAACTCTGGCGCATAAA-TGTAGTACGGCCAAG--GTGTTCGCGCCTTGGTCTGGCGCTTAATAAAAGACC-----AACAAATATGTTGGTCACCGCGCGG-GTTACAATAAAATACGACT-CCGGTGTATATGTAATTGAAGCATATGTGGC-TTGCACTTATCTTGATCGGTGAGATACAGTCAA--GCGTTACGTGCAATATATTATATTTTACACTTTAGGTTGCGCGCGGGAGAATT-ACAATAG-CA--TGTGCTCAG-------------------------CC-TC-CCTC---------TTAT-C-CACT-C--------AACC---CC------TGTGCACTATT---------------------------------CGGAGT----------------GTTGCAAGCTGAGAC-------TTGAAT---AGGTCTTGGTCGCGTTTCTAATG----------------CGGCTGGGT----------TCTAAGACAGT--------------------------------------------CAGGGCTTGTCCTCCGGT----------------CTAT------------------------------A-TACA-AACTC-TT-AT---------------AATGTCTTG-TAGAATGTGTTA-----GCCTCT-CGTTAGGCG-----AAACTTA----AATACAACTTTCAACAACGGATCTCTTGGCTCTCGCATCGATGAAGAACGCAG-CGAAATGCGATAAGTAATGTGAATTGCAGAATTCAGTGAATCATCGAATCTTTGAACGCACCTTGCGCTCCTTGG-TAT-TCCGAGGAGCATGCCTGTTTGAGTGTCATG-TTAATATCAACC------CCG-TCGGT--------TTGTAAA-TCAGACCGTT--------GGGT---GTTGGAC-TTGGAGGTT-----CT----TGCTGGCTG------------------C----------------AAAGTCG-GCTCCT-CTTGAATGCATT-----A--GCTT----------------GGGCCTGT-TGTG-----CGT-GCTCGC-G-GTGTAAT--AA-------------GTTT-TATTC-ATCGT--TTGGGTCGTA-CAC-------TTA-----TT-GGGCTTGCTTCTAA------CTGTCTTC------------------------------------------------------------------------------------------------------------------------------------------------------------------------------------------------------------------------------------------------G---GTTTC---ACCGTCCGAGTTGTAATCTGGAGAAGCGTTTTCCGTGTCGGACCGTGCACAAGTCTCTTGGAACAGAGCGTCATAGAGGGTGAGAATCCCGTTTTATGGCACGGA--CACCCGATACTT-TGTGATACGT-TTTCTAAGAGTCGAGTTGTTTGGGAATGCAGCTCAAAATGGGTGGTAAATTCCATCTAAAGCTAAATATAGGCGAGAGACCGATAGCGAACAAGTACCGTGAGGGAAAGATGAAAAGCACTTTGGAAAGAGAGTTAAACAGTACGTGAAATTGTTGAAAGGGAAAC-GCTTGAAGTCAGTCGC-GTCTTCTAGGACTCAGCCTTA--C-TT--CG----GTTAGGTGTACTTCCTGG-TTTGACGGGTCAACATCGATTTTGATCGACGGATAAAGGAGAAGGGAATGTGGCACCTCC----GGGTGTG-TTATAGCCC-T-CTTCGTATACGTCGATTGGGATCGAGGACTGCAGCACGCC-C--TT-GT-GGCCGGGGG--TTCG-CCCTACGTA--TCGTGCTTAGGATGTTGACATAATGGCTTTAAGCGACCCGTCTTGAAACACGGA-CCAAGGAGTCTAACATGCTCGCGAGTGTTAGGGTGG-AAAACCCTTGCGCGTAATGAAAGTGAAAGTTGGGA--CCTCTGCAA---GGAGGGCACCGACGCCCGGCCCTGAAGTTCTCTGACGGTGCTGCGGTAGAGCGCGTATGTTGGGACCCGAAAGATGGTGAACTATGCCTGAATAGGGC-GAAGCCAGAGGAAACTCTGGT-GGAGGCTCGTAGC-GATTCTGACGTGCAAATC-GATCGTCAAATTTGGGTATAGGGGCGAAAGACTAATCGAACCATCTAGTAGCTGGTTCCTGCCGAAGTTT--CCCTCAGGATAGCAGAAACTCG-TATCAGATT-TATGTGGTAAAGCGAATGATTAGAGGCCTTGGGGTTGAAACAACCTTAACCTATTCTCAAACTTTAAATATGTAAGAACGGGCCGTCTCTTAA--TTGGACCGCTCCGACGATTGAGAGTTTCTAGTGGGCC-ATTTTTGGTAAGCAGAACTGGCGATGCGGGATGAACCGAACGCGAGGTTAAGGTGCCGGAATGCACGCTCATCAGACACCA-CAAAAGGTGTTAGTTCATCTAGACAGC-AGGACGGTGGCCATGGAAGTCGGAACCCGCTAAGGAGTGTGTAACAACTCACCTGCCGAAT-GAACTAGCCCTGA-AAATGGATGGCGCTCAAGCGTGCTACC---CATACCTCG-CCG-------------------------------------------------------------------------------------------------------------------------------------------------------------------------------------------------------------------------------------------------------------------------------------------------------------------------------------------------------------------------------------------------------------------------------------------------------------------------------------------------------------------------------------------------------------------------------------------------------------------------------------------------------------------------------------------------------------------------------------------------------------------------------------------------------------------------------------------------------------------------------------------------------------------------------------------------------------------------------------------------------------------------------------------------------------------------------------------------------------------------------------------------------------------------------------------------------------------------------------------------------------------------------------------------GACTGCGCTATCCTCATTATCGCTGCCGGTACTGGTGAGTTCGAGGCTGGTATCTCCAAGGACGGCCAAACGCGTGAGCACGCTTTGCTCGCGTTTACCCTCGGTGTGCGACAACTCATTGTCGCCGTCAACAAAATGGACACGACGAAGGTTTGTTT-GTCCGACAAGTTTTCAA-----CCCTATTAA--C-GATACTAAAT----------TTTGCGTATAGTGGTCTGAGGATCGTTTCAACGAAATTGTCAAGGAAACGTCCAACTTCATTAAGAAGGTCGGCTACAACCCCAAGTCCGTCGCTTTCGTTCCGATCTCCGGCTGGCACGGTGACAACATGCTTGAGGAGTCTGCAAAGTAAGCGCTCAAAGGTTGGTGGTATGTT------------ATTCGTTGCTGATTA-----TCGTCATAGCATGCCTTGGTACAAGGGCTGGACCAAGGAGACGAAGG------------CCGGT---GCGAGC-AAGGGCAAAACTCTCCTCGATGCGATTGATGCCATCGATCCTCCGGTTCGTCCGAGTGACAAGCCCCTCCGTCTTCCTCTCCAGGATGTGTACAAGATC--
>Hirschioporus_fuscoviolaceus_Dai_20988 Concatenation of 5 sequences
TACTGTGAAACTGCGAATGGCTCATTAAATCAGTTATAGTTTATTTGATGGTACATTGCTACAT-GGATAACTGTGGTAATTCTAGAGCTAATACATGCAATCAAGCCCCGACT-TCCGGAAGGGGTGTATTTATTAGATAAAAAACCAACGCGGTTCGCCGCTCCCTTGGTGATTCATAATAACTTCTCGAATCGCATGGCCTTGTGC--CGGCGATGCTTCATTCAAATATCTGCCCTATCAACTTTCGATGGTAGGATAGTGGCCTACCATGGTTTCAACGGGTAACGGGGAATAAGGGTTCGATTCCGGAGAGGGAGCCTGAGAAACGGCTACCACATCCAAGGAAGGCAGCAGGCGCGCAAATTACCCAATCCCGACAC-GGGGAGGTAGTGACAATAAATAACAATATAGGGCTCTTTTGGGTCTTATAATTGGAATGAGTACAATTTAAATCCCTTAACGAGGAACAATTGGAGGGCAAGTCTGGTGCCAGCAGCCGCGGTAATTCCAGCTCCAATAGCGTATATTAAAGTTGTTGCAGTTAAAAAGCTCGTAGTTGAACTTCAGACGTGGCCGGGCGGTCTGCCTCA-CGGTATGTACT-GTCTGGCCGTGTCTTACC-TCTTGGTGAGCCGGCATGCCCTTCACTGGGTGTGTCGGGGAACCAGGACCTTTACCTTGAGAAAATTAGAGTGTTCAAAGCAGGCCTATGCCCGAATACATTAGCATGGAATAATAAAATAGGACGTGCGGTTCTATTTTGTTGGTTTCTAGAGTCGCCGTAATGATTAATAGGGATAGTTGGGGGCATTAGTATTCAGTTGCTAGAGGTGAAATTCTTGGATTTACTGAAGACTAACTATTGCGAAAGCATTTGCCAAGGATGTTTTCATTAATCAA-GAACGAAGGTTAGGGGATCGAAAACGATCAGATACCGTTGTAGTCTTAACAGTAAACTATGCCGACTAGGGATCGGGCGACCTCACTT-TTATGTGTCGCTCGGCACCTTACGAGAAATCAAAGT---------------------------------------------------------------------------------------------------------------G-------------------------GCTTG-ATGCTGGCTACATA---------------------------------------------------GGTCGCGCGCCTAGTACAATGGTGACC------------------TTGTCCGGGGTCTCAGAGACATATGAGA---------TATTTGCCTAA----------------------------------AGAGAGGGCTTAT-ACGGAA-GTGTCGAGGACT---------AAGCAAGGTCATGCGCGAGTT-----ATAATGG-CA--TGTGCTCAG-------------------------CC-CC-ACTC---------CAAT-C-TACT-T--------AACC---CC------TGTGCACTATA---------------------------------CGGAGT----------------GTCGCAAGTTGAGAC-------TTGAATTAGAGGCCTTAGTCGCATTTGTAATG----------------TGGCTGGGT-----GTCTATCTAAGTCGGT--------------------------------------------CAAGGCTTGTCCTCCGGT----------------CTAT------------------------------A-TACA-AACTC-TT-AT---------------AATGTCTTG-TAGAATGTGTCA-----GCCTCT-TGTTAGGCG-----AAACTCA----AATACAACTTTCAACAACGGATCTCTTGGCTCTCGCATCGATGAAGAACGCAG-CGAAATGCGATAAGTAATGTGAATTGCAGAATTCAGTGAATCATCGAATCTTTGAACGCACCTTGCGCTCCTTGG-TAT-TCCGAGGAGCATGCCTGTTTGAGTGTCATG-TTAATATCAACC------CCG-TCGGT--------TTGTTAA-TCAGACCGTT--------GGGT---GTTGGAC-TTGGAGGTT-----CT----TGCTGGCTG------------------C----------------AAAGTCG-GCTCCT-CTTGAATGCATT-----A--GCTT----------------GGGCCTGT-TGTG-----CGT-GCTCGC-G-GTGTAAT--AA-------------GTTT-TATTC-ATCGTT-TTGGGTCGTA-CAC-------CTA-----TA-GGGCTTGCTTCTAA------CTGTCTTC--------------------------------------------------------------------------------------------------------------------------------------------------------------------------------------------CCTAGTAACTGCG-AGTGAAGCG-GGAAA-AGCTCAAATTT-AAAATCTGGCG---GTTTC---ACCGTCCGAGTTGTAATCTGGAGAAGCGTTTTCCGTGTCGGACCGTGCACAAGTCTCTTGGAACAGAGCGTCATAGAGGGTGAGAATCCCG-TTTATGGCACGGA--CAACCGATACTT-TGTGATACGT-TTTCTAAGAGTCGAGTTGTTTGGGAATGCAGCTCAAAATGGGTGGTAAATTCCATCTAAAGCTAAATATAGGCGAGAGACCGATAGCGAACAAGTACCGTGAGGGAAAGATGAAAAGCACTTTGGAAAGAGAGTTAAACAGTACGTGAAATTGTTGAAAGGGAAAC-GCTTGAAGTCAGTCGC-GTCTTCTAGGACTCAGCCTTG--C-TT--CG----GTTAGGTGTACTTCCTAG-TTTGACGGGTCAACATCGATTTTGATCGACGGATAAAGGAGAAGGGAACGTGGCACCTCC----GGGTGTG-TTATAGCCC-T-CTTCGTATACGTCGATTGGGATCGAGGACTGCAGCACGCC-C--TT-GT-GGCCGGGGG--TTCG-CCCTACGTA--TCGTGCTTAGGATGTTGACATAATGGCTTTAAGCGACCCGTCTTGAAACACGGA-CCAAGGAGTCTAACATGCTCGCGAGTGTTAGGGTGG-AAAACCCTTGCGCGTAATGAAAGTGAAAGTTGGGA--CCTCTGCGA---GGAGGGCACCGACGCCCGGCCCTGAAGTTTTCTGACGGTGCTGCGGTAGAGCGCGTATGTTGGGACCCGAAAGATGGTGAACTATGCCTGAATAGGGC-GAAGCCAGAGGAAACTCTGGT-GGAGGCTCGTAGC-GATTCTGACGTGCAAATC-GATCGTCAAATTTGGGTATAGGGGCGAAAGACTAATCGAACCATCTAGTAGCTGGTTCCTGCCGAAGTTT--CCCTCAGGATAGCAGAAACTCG-TATCAGATT-TATGTGGTAAAGCGAATGATTAGAGGCCTTGGGGTTGAAACAACCTTAACCTATTCTCAAACTTTAAATATGTAAGAACGGGCCGTCTCTTAA--TTGGACCGCTCCGACGATTGAGAGTTTCTAGTGGGCC-ATTTTTGGTAAGCAGAACTGGCGATGCGGGATGAACCGAACGCGAGGTTAAGGTGCCGGAATGCACGCTCATCAGACACCA-CAAAAGGTGTTAGTTCATCTAGACAGC-AGGACGGTGGCCATGGAAGTCGGAACCCGCTAAGGAGTGTGTAACAACTCACCTGCCGAAT-GAACTAGCCCTGA-AAATGGATGGCGCTCAAGCGTGCTACC---CATACCTCG-CCGTCCGCGTTGAAGTGACGCGCGGACGAGTAGGCAGGCGTGGAGGT-CCGTGAAGAAG-----------------------------------------------------------------------------------------------------------------------------------------------------------------------------------------------------------------------------------------------------------------------------------------------------------------------------------------------------------------------------------------------------------------------------------------------------------------------------------------------------------------------------------------------------------------------------------------------------------------------------------------------------------------------------------------------------------------------------------------------------------------------------------------------------------------------------------------------------------------------------------------------------------------------------------------------------------------------------------------------------------------------------------------------------------------------------------------------------------------------------------------------------------------------------------------------------------------------------------------GACTGCGCCATCCTCATCATCGCTGCCGGTACTGGTGAGTTCGAGGCTGGTATCTCCAAGGATGGCCAGACGCGTGAGCACGCTTTGCTCGCGTTTACCCTCGGTGTTCGGCAACTCATTGTCGCCGTCAACAAAATGGACACGACGAAGGTTAGTTT-ATACAATTAGGTTCTAA-----TCCTAGCTT--C-GATTCTAAC-----------ATCCGTTATAGTGGTCTAAGGATCGTTTCAACGAAATCGTCAAGGAAACGTCTAACTTCATCAAGAAGGTCGGTTACAACCCCAAGACTGTCGCTTTCGTTCCGATTTCAGGCTGGCACGGTGACAACATGCTTGAGGCGTCTACCAAGTATGTGTGA--AGTACGTTGACTAAAG-------------TTTGTTATTGATTG-----TTATTGCAGCATGCCCTGGTACGAAGGCTGGATTAAGGAGACGAAGG------------CCGGG---GTTTTT-AAGGGCAAGACGTTGCTCGAGGCCATTGATGCCATCGAACCT-----------------------------------------------------------
>Hirschioporus_fuscoviolaceus_Cui_10439 Concatenation of 5 sequences
TACTGTGAAACTGCGAATGGCTCATTAAATCAGTTATAGTTTATTTGATGGTACATTGCTACAT-GGATAACTGTGGTAATTCTAGAGCTAATACATGCAATCAAGCCCCGACT-TCCGGAAGGGGTGTATTTATTAGATAAAAAACCAACGCGGTTCGCCGCTCCCTTGGTGATTCATAATAACTTCTCGAATCGCATGGCCTTGTGC--CGGCGATGCTTCATTCAAATATCTGCCCTATCAACTTTCGATGGTAGGATAGTGGCCTACCATGGTTTCAACGGGTAACGGGGAATAAGGGTTCGATTCCGGAGAGGGAGCCTGAGAAACGGCTACCACATCCAAGGAAGGCAGCAGGCGCGCAAATTACCCAATCCCGACAC-GGGGAGGTAGTGACAATAAATAACAATATAGGGCTCTTTTGGGTCTTATAATTGGAATGAGTACAATTTAAATCCCTTAACGAGGAACAATTGGAGGGCAAGTCTGGTGCCAGCAGCCGCGGTAATTCCAGCTCCAATAGCGTATATTAAAGTTGTTGCAGTTAAAAAGCTCGTAGTTGAACTTCAGACGTGGCCGGGCGGTCTGCCTCA-CGGTATGTACT-GTCTGGCCGTGTCTTACC-TCTTGGTGAGCCGGCATGCCCTTCACTGGGTGTGTCGGGGAACCAGGACCTTTACCTTGAGAAAATTAGAGTGTTCAAAGCAGGCCTATGCCCGAATACATTAGCATGGAATAATAAAATAGGACGTGCGGTTCTATTTTGTTGGTTTCTAGAGTCGCCGTAATGATTAATAGGGATAGTTGGGGGCATTAGTATTCAGTTGCTAGAGGTGAAATTCTTGGATTTACTGAAGACTAACTATTGCGAAAGCATTTGCCAAGGATGTTTTCATTAATCAA-GAACGAAGGTTAGGGGATCGAAAACGATCAGATACCGTTGTAGTCTTAACAGTAAACTATGCCGACTAGGGATCGGGCGACCTCACTT-TTATGTGTCGCTCGGCACCTTACGAGAAATCAAAGT---------------------------------------------------------CGAG-T---T--------------TTG---------------AAGT-------GG-------------------------GCTTG-ATGCTG-------------------------------------------------------------------GTCT---------------------------------------------------------------------------------------------------------------------------------------------------------------------------------------------------TGTGCTCAG-------------------------CC-CC-GCTC---------CAAT-C-CACT-T--------AACC---CC------TGTGCACTATT---------------------------------CGGAGT----------------GTCGCAAGTTGAGAC-------TTGAATTAGAGGCCTTAGTCGTGTTTCTAATG----------------TGGCTGGGT-----GTCTATCTAAGTCGGT--------------------------------------------CAAGGCTTGTCCTCCGGT----------------CTAT------------------------------A-TACA-AACTC-TT-AT---------------AATGTCTTG-TAGAATGTGTCA-----GCCTCT-TGTTAGGCG-----AAACTCA----AATACAACTTTCAACAACGGATCTCTTGGCTCTCGCATCGATGAAGAACGCAG-CGAAATGCGATAAGTAATGTGAATTGCAGAATTCAGTGAATCATCGAATCTTTGAACGCACCTTGCGCTCCTTGG-TAT-TCCGAGGAGCATGCCTGTTTGAGTGTCATG-TTAATATCAACC------CCG-TCGGT--------TTGTTAA-TCAGACCGTT--------GGGT---GTTGGAC-TTGGAGGTT-----CT----TGCTGGCTG------------------C----------------AAAGTCG-GCTCCT-CTTGAATGCATT-----A--GCTT----------------GGGCCTGT-TGTG-----CGT-GCTCGC-G-GTGTAAT--AA-------------GTTT-TATTC-ATCGTT-TTGGGTCGTA-CAC-------C----------------------------------------------------------------------------------------------------------------------------------------------------------------------------------------------------------------------------------CCTAGTAACTGCG-AGTGAAGCG-GGAAA-AGCTCAAATTT-AAAATCTGGCG---GTTTC---ACCGTCCGAGTTGTAATCTGGAGAAGCGTTTTCCGTGTCGGACCGTGCACAAGTCTCTTGGAACAGAGCGTCATAGAGGGTGAGAATCCCG-TTTATGGCACGGA--CAACCGATACTT-TGTGATACGT-TTTCTAAGAGTCGAGTTGTTTGGGAATGCAGCTCAAAATGGGTGGTAAATTCCATCTAAAGCTAAATATAGGCGAGAGACCGATAGCGAACAAGTACCGTGAGGGAAAGATGAAAAGCACTTTGGAAAGAGAGTTAAACAGTACGTGAAATTGTTGAAAGGGAAAC-GCTTGAAGTCAGTCGC-GTCTTCTAGGACTCAGCCTTG--C-TT--CG----GTTAGGTGTACTTCCTGG-TTTGACGGGTCAACATCGATTTTGATCGACGGATAAAGGAGAAGGGAACGTGGCACCTCC----GGGTGTG-TTATAGCCC-T-CTTCGTATACGTCGATTGGGATCGAGGACTGCAGCACGCC-C--TT-GT-GGCCGGGGG--TTCG-CCCTACGTA--TCGTGCTTAGGATGTTGACATAATGGCTTTAAGCGACCCGTCTTGAAACACGGA-CCAAGGAGTCTAACATGCTCGCGAGTGTTAGGGTGG-AAAACCCTTGCGCGTAATGAAAGTGAAAGTTGGGA--CCTCTGCGA---GGAGGGCACCGACGCCCGGCCCTGAAGTTTTCTGACGGTGCTGCGGTAGAGCGCGTATGTTGGGACCCGAAAGATGGTGAACTATGCCTGAATAGGGC-GAAGCCAGAGGAAACTCTGGT-GGAGGCTCGTAGC-GATTCTGACGTGCAAATC-GATCGTCAAATTTGGGTATAGGGGCGAAAGACTAATCGAACCATCTAGTAGCTGGTTCCTGCCGAAGTTT--CCCTCAGGATAGCAGAAACTCG-TATCAGATT-TATGTGGTAAAGCGAATGATTAGAGGCCTTGGGGTTGAAACAACCTTAACCTATTCTCAAACTTTAAATATGTAAGAACGGGCCGTCTCTTAA--TTGGACCGCTCCGACGATTGAGAGTTTCTAGTGGGCC-ATTTTTGGTAAGCAGAACTGGCGATGCGGGATGAACCGAACGCGAGGTTAAGGTGCCGGAATGCACGCTCATCAGACACCA-CAAAAGGTGTTAGTTCATCTAGACAGC-AGGACGGTGGCCATGGAAGTCGGAACCCGCTAAGGAGTGTGTAACAACTCACCTGCCGAAT-GAACTAGCCCTGA-AAATGGATGGCGCTCAAGCGTGCTACC---CATACCTCG-CCGTCCGCGTTGAAGTGACGCGCGGACGAGTAGGCAGGCGTGGAGGT-CCGTGAAGAAG-----------------------------------------------------------------------------------------------------------------------------------------------------------------------------------------------------------------------------------------------------------------------------------------------------------------------------------------------------------------------------------------------------------------------------------------------------------------------------------------------------------------------------------------------------------------------------------------------------------------------------------------------------------------------------------------------------------------------------------------------------------------------------------------------------------------------------------------------------------------------------------------------------------------------------------------------------------------------------------------------------------------------------------------------------------------------------------------------------------------------------------------------------------------------------------------------------------------------------------------GACTGCGCCATCCTCATCATCGCTGGCGGTACTGGTGAGTTCGAGGCTGGTATCTCCAAGGATGGCCAGACGCGTGAGCACGCTTTGCTCGCGTTTACCCTCGGTGTTCGGCAACTCATTGTCGCCGTCAACAAAATGGACACGACGAAGGTTAGTTT-ATACAATCAGGTTCTAA-----TCCTATCTT--C-GATTCTAAC-----------ATATGTTATAGTGGTCTGAGGACCGTTTCAACGAAATCGTCAAGGAAACGTCCAACTTCATCAAGAAGGTCGGTTTCAATCCCAAGAGTGTACCTTTTGTTCCGATTTCAGGCTGGCACGGTGACAACATGCTTGAGGAGTCTACCAAGTATGTGTGA--AGTACGTTGACCAAAG-------------ATTGTTATTGATTG-----TTATTGCAGCATGCCCTGGTACAAGGGCTGGACCAAGGAGACGAAGG------------CCGGT---ACTTTC-AAGGGCAAGACATTGCTCGAGGCCATTGATGCCATYGAACCT-----------------------------------------------------------
>Hirschioporus_pubescens_Dai_17064 Concatenation of 5 sequences
TACTGTGAAACTGCGAATGGCTCATTAAATCAGTTATAGTTTATTTGATGGTACATTGCTACAT-GGATAACTGTGGTAATTCTAGAGCTAATACATGCAATCAAGCCCCGACT-TCCGGAAGGGGTGTATTTATTAGATAAAAAACCAACGCGGTTCGCCGCTCCCTTGGTGATTCATAATAACTTCTCGAATCGCATGGCCTTGTGC--CGGCGATGCTTCATTCAAATATCTGCCCTATCAACTTTCGATGGTAGGATAGTGGCCTACCATGGTTTCAACGGGTAACGGGGAATAAGGGTTCGATTCCGGAGAGGGAGCCTGAGAAACGGCTACCACATCCAAGGAAGGCAGCAGGCGCGCAAATTACCCAATCCCGACAC-GGGGAGGTAGTGACAATAAATAACAATATAGGGCTCTTTTGGGTCTTATAATTGGAATGAGTACAATTTAAATCCCTTAACGAGGAACAATTGGAGGGCAAGTCTGGTGCCAGCAGCCGCGGTAATTCCAGCTCCAATAGCGTATATTAAAGTTGTTGCAGTTAAAAAGCTCGTAGTTGAACTTCAGACCTGGCCGGGCGGTCTGCCTCA-CGGTATGTACT-GTTTGGCCGGGTCTTACC-TCTTGGTGAGCCGGCATGCCCTTCACTGGGTGTGTCGGGGAACCAGGACCTTTACCTTGAGAAAATTAGAGTGTTCAAAGCAGGCCTATGCCCGAATACATTAGCATGGAATAATAAAATAGGACGTGCGGTTCTATTTTGTTGGTTTCTAGAGTCGCCGTAATGATTAATAGGGATAGTTGGGGGCATTAGTATTCAGTTGCTAGAGGTGAAATTCTTGGATTTACTGAAGACTAACTATTGCGAAAGCATTTGCCAAGGATGTTTTCATTAATCAA-GAACGAAGGTTAGGGGATCGAAAACGATCAGATACCGTTGTAGTCTTAACAGTAAACTATGCCGACTAGGGATCGGGCGACCTCACTT-TTATGTGTCGCTCGGCACCTTACGAGAAATCAAAGT---------------------------------------------------------CGAG-T---T--------------TTG---------------AAGT-------GG-------------------------GGCTT-GAGCTGGCTAAATAAAACAAGTCTGGCGCCTAAATTGTAGTACGGCCCAGGTGTGTTCGCACCTTGGTCGGGCGCATAAATTAAAACGGACCAAACAGATATGTTGGTCTCCGCGCGGAATTGCAATATAATACAACT-CCGGTG--TATGTAATTGAGCAT-ATGTGGC-TTGCACTTATCTTGATCGGTGAGATACAGTCAA--GCGTTACGTGCAATACATT---TCTACAGTTTCGGGTTGCGCGCGGGTCACTCAATAATAG-CA--TGTGCTCAG-------------------------CC-TC-CCTC---------TTAT-C-CACT-C--------AACC---CC------TGTGCACTATT---------------------------------CGGAGT----------------GTTGCAAGCTGAGAC-------TTGAAT---AGGTCTTGGTCGCGTTTCTAATG----------------CGACTGGGT----------TCTAAGACAGT--------------------------------------------CAAGGCTTGTCCTCTGGT----------------CTAT------------------------------A-TACA-AACTC-TT-AT---------------ATTGTCTTG-TAGAATGTGTTA-----GCCTCT-CGTTAGGCG-----AAACTTA----AATACAACTTTCAACAACGGATCTCTTGGCTCTCGCATCGATGAAGAACGCAG-CGAAATGCGATAAGTAATGTGAATTGCAGAATTCAGTGAATCATCGAATCTTTGAACGCACCTTGCGCTCCTTGG-TAT-TCCGAGGAGCATGCCTGTTTGAGTGTCATG-TTAATATCAA-------------------------------------------------------------------------------------------------------------------------------------------------C------------------------------------------------------------------------------------------------------------------------------------------------------------------------------------------------------------------------------------------------------------------------------------------------------------------------------------------------------------------------CCTAGTAACTGCG-AGTGAAGCG-GGAAA-AGCTCAAATTT-AAAATCTGGCG---GTTTC---ACCGTCCGAGTTGTAATCTGGAGAAGCGTTTTCCGTGTCGGACCGTGCACAAGTCTCTTGGAACAGAGCGTCATAGAGGGTGAGAATCCCGTTTTATGGCACGGA--CACCCGATACTT-TGTGATACGT-TTTCTAAGAGTCGAGTTGTTTGGGAATGCAGCTCAAAATGGGTGGTAAATTCCATCTAAAGCTAAATATAGGCGAGAGACCGATAGCGAACAAGTACCGTGAGGGAAAGATGAAAAGCACTTTGGAAAGAGAGTTAAACAGTACGTGAAATTGTTGAAAGGGAAAC-GCTTGAAGTCAGTCGC-GTCTTCTAGGACTCAGCCTTA--C-TT--CG----GTTAGGTGTACTTCCTGG-TTTGACGGGTCAACATCGATTTTGATCGACGGATAAAGGAGAAGGGAATGTGGCACCTCC----GGGTGTG-TTATAGCCC-T-CTTCGTATACGTCGATTGGGATCGAGGACTGCAGCACGCC-C--TT-GT-GGCCGGGGG--TTCG-CCCTACGTA--TCGTGCTTAGGATGTTGACATAATGGCTTTAAGCGACCCGTCTTGAAACACGGA-CCAAGGAGTCTAACATGCTCGCGAGTGTTAGGGTGG-AAAACCCTTGCGCGTAATGAAAGTGAAAGTTGGGA--CCTCTGCAA---GGAGGGCACCGACGCCCGGCCCTGAAGTTCTCTGACGGTGCTGCGGTAGAGCGCGTATGTTGGGACCCGAAAGATGGTGAACTATGCCTGAATAGGGC-GAAGCCAGAGGAAACTCTGGT-GGAGGCTCGTAGC-GATTCTGACGTGCAAATC-GATCGTCAAATTTGGGTATAGGGGCGAAAGACTAATCGAACCATCTAGTAGCTGGTTCCTGCCGAAGTTT--CCCTCAGGATAGCAGAAACTCG-TATCAGATT-TATGTGGTAAAGCGAATGATTAGAGGCCTTGGGGTTGAAACAACCTTAACCTATTCTCAAACTTTAAATATGTAAGAACGGGCCGTCTCTTAA--TTGGACCGCTCCGACGATTGAGAGTTTCTAGTGGGCC-ATTTTTGGTAAGCAGAACTGGCGATGCGGGATGAACCGAACGCGAGGTTAAGGTGCCGGAATGCACGCTCATCAGACACCA-CAAAAGGTGTTAGTTCATCTAGACAGC-AGGACGGTGGCCATGGAAGTCGGAACCCGCTAAGGAGTGTGTAACAACTCACCTGCCGAAT-GAACTAGCCCTGA-AAATGGATGGCGCTCAAGCGTGCTACC---CATACCTCG-CCGTCCGCGTTGAAGTGACGCGCGGACGAGTAGGCAGGCGTGGAGGT-CCGTGAAGAAG--------------------------------------------------------------------------------------------------------------------------------------------------------------------------------------------------------------------------------------------------------------------------------------------------------------------------------------------------------------------------------------------------------------------------------------------------------------------------------------------------------------------------------------------------------------------------------------------------------------------------------------------------------------------------------------------------------------------------------------------------------------------------------------------------------------------------------------------------------------------------------------------------------------------------------------------------------------------------------------------------------------------------------------------------------------------------------------------------------------------------------------------------------------------------------------------------------------------------------------------------------------------------------------------------------------------------------------------------------------------------------------------------------------------------------------------------------------------------------------------------------------------------------------------------------------------------------------------------------------------------------------------------------------------------------------------------------------------------------------------------------------------------------------------------------------------------------------------------------------
>Hirschioporus_pubescens_Dai_23710 Concatenation of 5 sequences
-ACTGTGAAACTGCGAATGGCTCATTAAATCAGTTATAGTTTATTTGATGGTACATTGCTACAT-GGATAACTGTGGTAATTCTAGAGCTAATACATGCAATCAAGCCCCGACT-TCCGGAAGGGGTGTATTTATTAGATAAAAAACCAACGCGGTTCGCCGCTCCCTTGGTGATTCATAATAACTTCTCGAATCGCATGGCCTTGTGC--CGGCGATGCTTCATTCAAATATCTGCCCTATCAACTTTCGATGGTAGGATAGTGGCCTACCATGGTTTCAACGGGTAACGGGGAATAAGGGTTCGATTCCGGAGAGGGAGCCTGAGAAACGGCTACCACATCCAAGGAAGGCAGCAGGCGCGCAAATTACCCAATCCCGACAC-GGGGAGGTAGTGACAATAAATAACAATATAGGGCTCTTTTGGGTCTTATAATTGGAATGAGTACAATTTAAATCCCTTAACGAGGAACAATTGGAGGGCAAGTCTGGTGCCAGCAGCCGCGGTAATTCCAGCTCCAATAGCGTATATTAAAGTTGTTGCAGTTAAAAAGCTCGTAGTTGAACTTCAGACCTGGCCGGGCGGTCTGCCTCA-CGGTATGTACT-GTTTGGCCGGGTCTTACC-TCTTGGTGAGCCGGCATGCCCTTCACTGGGTGTGTCGGGGAACCAGGACCTTTACCTTGAGAAAATTAGAGTGTTCAAAGCAGGCCTATGCCCGAATACATTAGCATGGAATAATAAAATAGGACGTGCGGTTCTATTTTGTTGGTTTCTAGAGTCGCCGTAATGATTAATAGGGATAGTTGGGGGCATTAGTATTCAGTTGCTAGAGGTGAAATTCTTGGATTTACTGAAGACTAACTATTGCGAAAGCATTTGCCAAGGATGTTTTCATTAATCAA-GAACGAAGGTTAGGGGATCGAAAACGATCAGATACCGTTGTAGTCTTAACAGTAAACTATGCCGACTAGGGATCGGGCGACCTCACTT-TTATGTGTCGCTCGGCACCTTACGAGAAATCAAAGT----------------------------------------------------------------------------------------------------AGT-------GG-------------------------GGCTT-GAGCTGGCTAAATAAAACAAGTCTGGCGCCTAAATTGTAGTACGGCCCAGGTGTGTTCGCACCTTGGTCGGGCGCATAAATTAAAACGGACCAAACAGATATGTTGGTCTCCGCGCGGAATTGCAATATAATACAACT-CCGGTG--TATGTAATTGAGCAT-ATGTGGC-TTGCACTTATCTTGATCGGTGAGATACAGTCAA--GCGTTACGTGCAATACATT---TCTACAGTTTCGGGTTGCGCGCGGGTCACTCAATAATAG-CA--TGTGCTCAG-------------------------CC-TC-CGTC---------TTAT-C-CACT-C--------AACC---CC------TGTGCACTATT---------------------------------CGGAGT----------------GTTGCAAGCTGAGAC-------TTGAAT---AGGTCTTGGTCGCGTTTCTAATG----------------CGACTGGGT----------TCTAAGACAGT--------------------------------------------CAAGGCTTGTCCTCTGGT----------------CTAT------------------------------A-TACA-AACTC-TT-AT---------------ATTGTCTTG-TAGAATGTGTTA-----GCCTCT-CGTTAGGCG-----AAACTTA----AATACAACTTTCAACAACGGATCTCTTGGCTCTCGCATCGATGAAGAACGCAG-CGAAATGCGATAAGTAATGTGAATTGCAGAATTCAGTGAATCATCGAATCTTTGAACGCACCTTGCGCTCCTTGG-TAT-TCCGAGGAGCATGCCTGTTTGAGTGTCATG-TTAATATCAACC------CCG-TCGGT--------TTGTAAA-TCAGACCGTT--------GGGT---GTTGGAC-TTGGAGGTT-----CT----TGCTGGCTG------------------C----------------AAAGTCG-GCTCCT-CTTGAATGCATT-----A--GCTT----------------GGGCCTGT-TGTG-----CGT-ACTCGC-G-GTGTAAT--AA-------------GTTT-TATTC-ATCGT--TTGGGTCGTA-CAC-------TTA-----TT-GGGCTTGCTTCTAA------CTGTCTTCG---------------GACAAGC---------------------------------------------------------------------------------------------------------------------------------------------------------------------CCTAGTAACTGCG-AGTGAAGCG-GGAAA-AGCTCAAATTT-AAAATCTGGCG---GTTTC---ACCGTCCGAGTTGTAATCTGGAGAAGCGTTTTCCGTGTCGGACCGTGCACAAGTCTCTTGGAACAGAGCGTCATAGAGGGTGAGAATCCCGTTTTATGGCACGGA--CACCCGATACTT-TGTGATACGT-TTTCTAAGAGTCGAGTTGTTTGGGAATGCAGCTCAAAATGGGTGGTAAATTCCATCTAAAGCTAAATATAGGCGAGAGACCGATAGCGAACAAGTACCGTGAGGGAAAGATGAAAAGCACTTTGGAAAGAGAGTTAAACAGTACGTGAAATTGTTGAAAGGGAAAC-GCTTGAAGTCAGTCGC-GTCTTCTAGGACTCAGCCTTA--C-TT--CG----GTTAGGTGTACTTCCTGG-TTTGACGGGTCAACATCGATTTTGATCGACGGATAAAGGAGAAGGGAATGTGGCACCTCC----GGGTGTG-TTATAGCCC-T-CTTCGTATACGTCGATTGGGATCGAGGACTGCAGCACGCC-C--TT-GT-GGCCGGGGG--TTCG-CCCTACGTA--TCGTGCTTAGGATGTTGACATAATGGCTTTAAGCGACCCGTCTTGAAACACGGA-CCAAGGAGTCTAACATGCTCGCGAGTGTTAGGGTGG-AAAACCCTTGCGCGTAATGAAAGTGAAAGTTGGGA--CCTCTGCAA---GGAGGGCACCGACGCCCGGCCCTGAAGTTCTCTGACGGTGCTGCGGTAGAGCGCGTATGTTGGGACCCGAAAGATGGTGAACTATGCCTGAATAGGGC-GAAGCCAGAGGAAACTCTGGT-GGAGGCTCGTAGC-GATTCTGACGTGCAAATC-GATCGTCAAATTTGGGTATAGGGGCGAAAGACTAATCGAACCATCTAGTAGCTGGTTCCTGCCGAAGTTT--CCCTCAGGATAGCAGAAACTCG-TATCAGATT-TATGTGGTAAAGCGAATGATTAGAGGCCTTGGGGTTGAAACAACCTTAACCTATTCTCAAACTTTAAATATGTAAGAACGGGCCGTCTCTTAA--TTGGACCGCTCCGACGATTGAGAGTTTCTAGTGGGCC-ATTTTTGGTAAGCAGAACTGGCGATGCGGGATGAACCGAACGCGAGGTTAAGGTGCCGGAATGCACGCTCATCAGACACCA-CAAAAGGTGTTAGTTCATCTAGACAGC-AGGACGGTGGCCATGGAAGTCGGAACCCGCTAAGGAGTGTGTAACAACTCACCTGCCGAAT-GAACTAGCCCTGA-AAATGGATGGCGCTCAAGCGTGCTACC---CATACCTCG-CCGTCCGCGTTGAAGTGACGCGCGGACGAGTAGGCAGGCGTGGAGGT-CCGTGAAGAAG-----------------------------------------------------------------------------------------------------------------------------------------------------------------------------------------------------------------------------------------------------------------------------------------------------------------------------------------------------------------------------------------------------------------------------------------------------------------------------------------------------------------------------------------------------------------------------------------------------------------------------------------------------------------------------------------------------------------------------------------------------------------------------------------------------------------------------------------------------------------------------------------------------------------------------------------------------------------------------------------------------------------------------------------------------------------------------------------------------------------------------------------------------------------------------------------------------------------------------------------GACTGCGCTATCCTCATTATCGCTGCCGGTACTGGTGAGTTCGAGGCTGGTATCTCCAAGGATGGCCAAACGCGTGAGCACGCTTTGCTCGCGTTCACCCTCGGTGTGCGGCAACTCATTGTCGCCGTCAACAAAATGGACACGACGAAGGTTTGTTT-GTCCGACAACTTTCTAA-----CCCTATCAA--C-GATTCTAAAA----------TTTGCGTATAGTGGTCTGAGGATCGTTTCAACGAAATCGTCAAGGAAACGTCCAACTTCATTAAGAAGGTCGGCTACAATCCCAAGTCCGTCGCGTTCGTTCCGATTTCCGGCTGGCACGGTGACAACATGCTCGAGGAGTCTCCTAAGTAAGTGCAA--AGGCCGGCGGTATAAG------------ATCCGTTGCTAATTA-----TTATCGTAGCATGCCTTGGTACAAGGGCTGGACCAAGGAGACGAAGG------------CTGGT---GCGAGC-AAGGGCAAAACTCTCCTCGATGCTATTGATGCCATCGATCCTCCGGTTCGTCCGAGTGACAAACCCCTCCGTCTTCCTCTCCAGGATGTGTACAAGATC--
>Hirschioporus_tianschanicus_Dai_19064 Concatenation of 5 sequences
TACTGTGAAACTGCGAATGGCTCATTAAATCAGTTATAGTTTATTTGATGGTACATTGCTACAT-GGATAACTGTGGTAATTCTAGAGCTAATACATGCAATCAAGCCCCGACT-TCCGGAAGGGGTGTATTTATTAGATAAAAAACCAACGCGGTTCGCCGCTCCCTTGGTGATTCATAATAACTTCTCGAATCGCATGGCCTTGTGC--CGGCGATGCTTCATTCAAATATCTGCCCTATCAACTTTCGATGGTAGGATAGTGGCCTACCATGGTTTCAACGGGTAACGGGGAATAAGGGTTCGATTCCGGAGAGGGAGCCTGAGAAACGGCTACCACATCCAAGGAAGGCAGCAGGCGCGCAAATTACCCAATCCCGACAC-GGGGAGGTAGTGACAATAAATAACAATATAGGGCTCTTTTGGGTCTTATAATTGGAATGAGTACAATTTAAATCCCTTAACGAGGAACAATTGGAGGGCAAGTCTGGTGCCAGCAGCCGCGGTAATTCCAGCTCCAATAGCGTATATTAAAGTTGTTGCAGTTAAAAAGCTCGTAGTTGAACTTCAGACCTGGCCGGGCGGTCTGCCTCA-CGGTATGTACT-GTTTGGCCGGGTCTTACC-TCTTGGTGAGCCGGCATGCCCTTCACTGGGTGTGTCGGGGAACCAGGACCTTTACCTTGAGAAAATTAGAGTGTTCAAAGCAGGCCTATGCCCGAATACATTAGCATGGAATAATAAAATAGGACGTGCGGTTCTATTTTGTTGGTTTCTAGAGTCGCCGTAATGATTAATAGGGATAGTTGGGGGCATTAGTATTCAGTTGCTAGAGGTGAAATTCTTGGATTTACTGAAGACTAACTATTGCGAAAGCATTTGCCAAGGATGTTTTCATTAATCAA-GAACGAAGGTTAGGGGATCGAAAACGATCAGATACCGTTGTAGTCTTAACAGTAAACTATGCCGACTAGGGATCGGGCGACCTCACTT-TTATGTGTCGCTCGGCACCTTACGAGAAATCAAAGT---------------------------------------------------------CGAG-T---T--------------TTA---------------AAGT-------GG-------------------------GGCTT-GAGCTGGCT--------------------------------------------------------------------------------------------------------------------ATAAAATACGACT-CCGGTGTATATGTAATTGAGGCATATGTGGCTTTGCACTTATCCAGATC----AGATAGAGTCCATAGCGTTACGTGCAATATATTATTTATTACACTTTAGGTTGCGCGGGAAAATT---ACAATAG-CA--TGTGCTCAG-------------------------CC-TC-CCTC---------TTAT-C-CACT-C--------AACC---CC------TGTGCACTATT---------------------------------CGGAGT----------------GTTGCAAGCTGAGAC-------TTGAAT---AGGTCTTGGTCGCGTTTCTAATG----------------CGGCTGGGT----------TCTAAGACAGT--------------------------------------------CAAGGCTTGTCCTCCGGT----------------CTAT------------------------------A-TACA-AACTC-TT-AT---------------ATTGTCTTG-TAGAATGTGTTA-----GCCTCT-CGTTAGGCG-----AAACTTA----AATACAACTTTCAACAACGGATCTCTTGGCTCTCGCATCGATGAAGAACGCAG-CGAAATGCGATAAGTAATGTGAATTGCAGAATTCAGTGAATCATCGAATCTTTGAACGCACCTTGCGCTCCTTGG-TAT-TCCGAGGAGCATGCCTGTTTGAGTGTCATG-TTAATATCAACC------CCG-TCGGT--------TTGTAAA-TCAAACCGTT--------GGGT---GTTGGAC-TTGGAGGTT-----CT----TGCTGGCTG------------------C----------------AAAGTCG-GCTCCT-CTTGAATGCATT-----A--GCTT----------------GGGCCTGT-TGTG-----CGT-GCTCGC-G-GTGTAAT--AA-------------GTTT-TATTC-ATCGT--TTGGGTCGTA-CAC-------TTA-----TT-GGGCTTGCTTCTAA------CTGTCTTC--------------------------------------------------------------------------------------------------------------------------------------------------------------------------------------------CCTAGTAACTGCG-AGTGAAGCG-GGAAA-AGCTCAAATTT-AAAATCTGGCG---GTTTC---ACCGTCCGAGTTGTAATCTGGAGAAGCGTTTTCCGTGTCGGACCGTGCACAAGTCTCTTGGAACAGAGCGTCATAGAGGGTGAGAATCCCGTTTTATGGCACGGA--CACCCGATACTT-TGTGATACGT-TTTCTAAGAGTCGAGTTGTTTGGGAATGCAGCTCAAAATGGGTGGTAAATTCCATCTAAAGCTAAATATAGGCGAGAGACCGATAGCGAACAAGTACCGTGAGGGAAAGATGAAAAGCACTTTGGAAAGAGAGTTAAACAGTACGTGAAATTGTTGAAAGGGAAAC-GCTTGAAGTCAGTCGC-GTCTTCTAGGACTCAGCCTTA--C-TT--CG----GTTAGGTGTACTTCCTGG-TTTGACGGGTCAACATCGATTTTGATCGACGGATAAAGGAGAAGGGAACGTGGCACCTCC----GGGTGTG-TTATAGCCC-T-CTTCGTATACGTCGATTGGGATCGAGGACTGCAGCACGCC-C--TT-GT-GGCCGGGGG--TTCG-CCCTACGTA--TCGTGCTTAGGATGTTGACATAATGGCTTTAAGCGACCCGTCTTGAAACACGGA-CCAAGGAGTCTAACATGCTCGCGAGTGTTAGGGTGG-AAAACCCTTGCGCGTAATGAAAGTGAAAGTTGGGA--CCTCTGCGA---GGAGGGCACCGACGCCCGGCCCTGAAGTTCTCTGACGGTGCTGCGGTAGAGCGCGTATGTTGGGACCCGAAAGATGGTGAACTATGCCTGAATAGGGC-GAAGCCAGAGGAAACTCTGGT-GGAGGCTCGTAGC-GATTCTGACGTGCAAATC-GATCGTCAAATTTGGGTATAGGGGCGAAAGACTAATCGAACCATCTAGTAGCTGGTTCCTGCCGAAGTTT--CCCTCAGGATAGCAGAAACTCG-TATCAGATT-TATGTGGTAAAGCGAATGATTAGAGGCCTTGGGGTTGAAACAACCTTAACCTATTCTCAAACTTTAAATATGTAAGAACGGGCCGTCTCTTAA--TTGGACCGCTCCGACGATTGAGAGTTTCTAGTGGGCC-ATTTTTGGTAAGCAGAACTGGCGATGCGGGATGAACCGAACGCGAGGTTAAGGTGCCGGAATGCACGCTCATCAGACACCA-CAAAAGGTGTTAGTTCATCTAGACAGC-AGGACGGTGGCCATGGAAGTCGGAACCCGCTAAGGAGTGTGTAACAACTCACCTGCCGAAT-GAACTAGCCCTGA-AAATGGATGGCGCTCAAGCGTGCTACC---CATACCTCG-CCGTCCGCGTTGAAGTGACGCGCGGACGAGTAGGCAGGCGTGGAGGT-CCGTGAAGAAG-----------------------------------------------------------------------------------------------------------------------------------------------------------------------------------------------------------------------------------------------------------------------------------------------------------------------------------------------------------------------------------------------------------------------------------------------------------------------------------------------------------------------------------------------------------------------------------------------------------------------------------------------------------------------------------------------------------------------------------------------------------------------------------------------------------------------------------------------------------------------------------------------------------------------------------------------------------------------------------------------------------------------------------------------------------------------------------------------------------------------------------------------------------------------------------------------------------------------------------------GACTGCGCTATCCTCATTATCGCTGCCGGTACTGGTGAGTTCGAGGCTGGTATCTCCAAGGACGGCCAAACGCGTGAGCACGCTTTGCTCGCGTTTACCCTCGGTGTGCGACAACTCATTGTCGCCGTCAACAAAATGGACACGACGAAGGTTTGTTT-GTCCGACAAGTTTTCAA-----CCCTATTAA--C-GATTCTAAAA----------TTTGCGTATAGTGGTCTGAGGATCGTTTCAACGAAATCGTCAAGGAAACGTCCAACTTCATTAAGAAGGTCGGCTACAACCCCAAGTCCGTCGCTTTCGTTCCGATCTCCGGCTGGCACGGTGACAACATGCTTGAGGAGTCTGCAAAGTAAGCGCTCAAAGGTTGGTGGTATGTG------------ATTCGTTGCTGATTA-----CCATCGTAGCATGCCTTGGTACAAGGGCTGGACCAAGGAGACGAAGG------------CCGGT---GCGAGC-AAGGGCAAAACTCTCCTCGATGCGATTGATGCCATCGATCCTCCGGTTCGTCCGAGTGACAAGCCCCTCCGTCTTCCTCTCCAGGATGTGTACAAGATC--
>Hirschioporus_tianschanicus_Dai_19067 Concatenation of 5 sequences
TACTGTGAAACTGCGAATGGCTCATTAAATCAGTTATAGTTTATTTGATGGTACATTGCTACAT-GGATAACTGTGGTAATTCTAGAGCTAATACATGCAATCAAGCCCCGACT-TCCGGAAGGGGTGTATTTATTAGATAAAAAACCAACGCGGTTCGCCGCTCCCTTGGTGATTCATAATAACTTCTCGAATCGCATGGCCTTGTGC--CGGCGATGCTTCATTCAAATATCTGCCCTATCAACTTTCGATGGTAGGATAGTGGCCTACCATGGTTTCAACGGGTAACGGGGAATAAGGGTTCGATTCCGGAGAGGGAGCCTGAGAAACGGCTACCACATCCAAGGAAGGCAGCAGGCGCGCAAATTACCCAATCCCGACAC-GGGGAGGTAGTGACAATAAATAACAATATAGGGCTCTTTTGGGTCTTATAATTGGAATGAGTACAATTTAAATCCCTTAACGAGGAACAATTGGAGGGCAAGTCTGGTGCCAGCAGCCGCGGTAATTCCAGCTCCAATAGCGTATATTAAAGTTGTTGCAGTTAAAAAGCTCGTAGTTGAACTTCAGACCTGGCCGGGCGGTCTGCCTCA-CGGTATGTACT-GTTTGGCCGGGTCTTACC-TCTTGGTGAGCCGGCATGCCCTTCACTGGGTGTGTCGGGGAACCAGGACCTTTACCTTGAGAAAATTAGAGTGTTCAAAGCAGGCCTATGCCCGAATACATTAGCATGGAATAATAAAATAGGACGTGCGGTTCTATTTTGTTGGTTTCTAGAGTCGCCGTAATGATTAATAGGGATAGTTGGGGGCATTAGTATTCAGTTGCTAGAGGTGAAATTCTTGGATTTACTGAAGACTAACTATTGCGAAAGCATTTGCCAAGGATGTTTTCATTAATCAA-GAACGAAGGTTAGGGGATCGAAAACGATCAGATACCGTTGTAGTCTTAACAGTAAACTATGCCGACTAGGGATCGGGCGACCTCACTT-TTATGTGTCGCTCGGCACCTTACGAGAAATCAAAGT---------------------------------------------------------CGAG-T---T--------------TTA---------------AAGT-------GG-------------------------GGCTT-GAGCTGGCT--------------------------------------------------------------------------------------------------------------------ATAAAATACGACT-CCGGTGTATATGTAATTGAGGCATATGTGGCTTTGCACTTATCCAGATC----AGATAGAGTCCATAGCGTTACGTGCAATATATTATTTATTACACTTTAGGTTGCGCGGGAAAATT---ACAATAG-CA--TGTGCTCAG-------------------------CC-TC-CCTC---------TTAT-C-CACT-C--------AACC---CC------TGTGCACTATT---------------------------------CGGAGT----------------GTTGCAAGCTGAGAC-------TTGAAT---AGGTCTTGGTCGCGTTTCTAATG----------------CGGCTGGGT----------TCTAAGACAGT--------------------------------------------CAAGGCTTGTCCTCCGGT----------------CTAT------------------------------A-TACA-AACTC-TT-AT---------------ATTGTCTTG-TAGAATGTGTTA-----GCCTCT-CGTTAGGCG-----AAACTTA----AATACAACTTTCAACAACGGATCTCTTGGCTCTCGCATCGATGAAGAACGCAG-CGAAATGCGATAAGTAATGTGAATTGCAGAATTCAGTGAATCATCGAATCTTTGAACGCACCTTGCGCTCCTTGG-TAT-TCCGAGGAGCATGCCTGTTTGAGTGTCATG-TTAATATCAACC------CCG-TCGGT--------TTGTAAA-TCAAACCGTT--------GGGT---GTTGGAC-TTGGAGGTT-----CT----TGCTGGCTG------------------C----------------AAAGTCG-GCTCCT-CTTGAATGCATT-----A--GCTT----------------GGGCCTGT-TGTG-----CGT-GCTCGC-G-GTGTAAT--AA-------------GTTT-TATTC-ATCGT--TTGGGTCGTA-CAC-------TTA-----TT-GGGCTTGCTTCTAA------CTGTCTTC--------------------------------------------------------------------------------------------------------------------------------------------------------------------------------------------CCTAGTAACTGCG-AGTGAAGCG-GGAAA-AGCTCAAATTT-AAAATCTGGCG---GTTTC---ACCGTCCGAGTTGTAATCTGGAGAAGCGTTTTCCGTGTCGGACCGTGCACAAGTCTCTTGGAACAGAGCGTCATAGAGGGTGAGAATCCCGTTTTATGGCACGGA--CACCCGATACTT-TGTGATACGT-TTTCTAAGAGTCGAGTTGTTTGGGAATGCAGCTCAAAATGGGTGGTAAATTCCATCTAAAGCTAAATATAGGCGAGAGACCGATAGCGAACAAGTACCGTGAGGGAAAGATGAAAAGCACTTTGGAAAGAGAGTTAAACAGTACGTGAAATTGTTGAAAGGGAAAC-GCTTGAAGTCAGTCGC-GTCTTCTAGGACTCAGCCTTA--C-TT--CG----GTTAGGTGTACTTCCTGG-TTTGACGGGTCAACATCGATTTTGATCGACGGATAAAGGAGAAGGGAACGTGGCACCTCC----GGGTGTG-TTATAGCCC-T-CTTCGTATACGTCGATTGGGATCGAGGACTGCAGCACGCC-C--TT-GT-GGCCGGGGG--TTCG-CCCTACGTA--TCGTGCTTAGGATGTTGACATAATGGCTTTAAGCGACCCGTCTTGAAACACGGA-CCAAGGAGTCTAACATGCTCGCGAGTGTTAGGGTGG-AAAACCCTTGCGCGTAATGAAAGTGAAAGTTGGGA--CCTCTGCGA---GGAGGGCACCGACGCCCGGCCCTGAAGTTCTCTGACGGTGCTGCGGTAGAGCGCGTATGTTGGGACCCGAAAGATGGTGAACTATGCCTGAATAGGGC-GAAGCCAGAGGAAACTCTGGT-GGAGGCTCGTAGC-GATTCTGACGTGCAAATC-GATCGTCAAATTTGGGTATAGGGGCGAAAGACTAATCGAACCATCTAGTAGCTGGTTCCTGCCGAAGTTT--CCCTCAGGATAGCAGAAACTCG-TATCAGATT-TATGTGGTAAAGCGAATGATTAGAGGCCTTGGGGTTGAAACAACCTTAACCTATTCTCAAACTTTAAATATGTAAGAACGGGCCGTCTCTTAA--TTGGACCGCTCCGACGATTGAGAGTTTCTAGTGGGCC-ATTTTTGGTAAGCAGAACTGGCGATGCGGGATGAACCGAACGCGAGGTTAAGGTGCCGGAATGCACGCTCATCAGACACCA-CAAAAGGTGTTAGTTCATCTAGACAGC-AGGACGGTGGCCATGGAAGTCGGAACCCGCTAAGGAGTGTGTAACAACTCACCTGCCGAAT-GAACTAGCCCTGA-AAATGGATGGCGCTCAAGCGTGCTACC---CATACCTCG-CCGTCCGCGTTGAAGTGACGCGCGGACGAGTAGGCAGGCGTGGAGGT-CCGTGAAGAAG-----------------------------------------------------------------------------------------------------------------------------------------------------------------------------------------------------------------------------------------------------------------------------------------------------------------------------------------------------------------------------------------------------------------------------------------------------------------------------------------------------------------------------------------------------------------------------------------------------------------------------------------------------------------------------------------------------------------------------------------------------------------------------------------------------------------------------------------------------------------------------------------------------------------------------------------------------------------------------------------------------------------------------------------------------------------------------------------------------------------------------------------------------------------------------------------------------------------------------------------GACTGCGCTATCCTCATTATCGCTGCCGGTACTGGTGAGTTCGAGGCTGGTATCTCCAAGGACGGCCAAACGCGTGAGCACGCTTTGCTCGCGTTTACCCTCGGTGTGCGACAACTCATTGTCGCCGTCAACAAAATGGACACGACGAAGGTTTGTTT-GTCCGACAAGTTTTCAA-----CCCTATTAA--C-GATTCTAAAA----------TTTGCGTATAGTGGTCTGAGGATCGTTTCAACGAAATCGTCAAGGAAACGTCCAACTTCATTAAGAAGGTCGGCTACAACCCCAAGTCCGTCGCTTTCGTTCCGATCTCCGGCTGGCACGGTGACAACATGCTTGAGGAGTCTGCAAAGTAAGCGCTCAAAGGTTGGTGGTATGTG------------ATTCGTTGCTGATTA-----CCATCGTAGCATGCCTTGGTACAAGGGCTGGACCAAGGAGACGAAGG------------CCGGT---GCGAGC-AAGGGCAAAACTCTCCTCGATGCGATTGATGCCATCGATCCTCCGGTTCGTCCGAGTGACAAGCCCCTCCGTCTTCCTCTCCAGGATGTGTACAAGATC--
>Nigrohirschioporus_durus_Dai_20642 Concatenation of 5 sequences
TACTGTGAAACTGCGAATGGCTCATTAAATCAGTTATAGTTTATTTGATGGTACATTGCTACAT-GGATAACTGTGGTAATTCTAGAGCTAATACATGCAATCAAGCCCCGACT-TCCGGAAGGGGTGTATTTATTAGATAAAAAACCAACGCGGTTCGCCGCTCCATTGGTGATTCATAATAACTTCTCGAATCGCATGGCCTTGCGC--CGGCGATGCTTCATTCAAATATCTGCCCTATCAACTTTCGATGGTAGGATAGTGGCCTACCATGGTTTCAACGGGTAACGGGGAATAAGGGTTCGATTCCGGAGAGGGAGCCTGAGAAACGGCTACCACATCCAAGGAAGGCAGCAGGCGCGCAAATTACCCAATCCCGACAC-GGGGAGGTAGTGACAATAAATAACAATATAGGGCTCTTTTGGGTCTTATAATTGGAATGAGTACAATTTAAATCCCTTAACGAGGAACAATTGGAGGGCAAGTCTGGTGCCAGCAGCCGCGGTAATTCCAGCTCCAATAGCGTATATTAAAGTTGTTGCAGTTAAAAAGCTCGTAGTTGAACTTCAGACCTGGCCGGGCGGTCTACCTCG-CGGTATGTACT-ATCTGGCCGGGTCTTACC-TCTTGGTGAGCCGGTATGCCCTTCACTGGGTGTGCCGGGGAACCAGGACCTTTACCTTGAGAAAATTAGAGTGTTCAAAGCAGGCATATGCCCGAATACATTAGCATGGAATAATAAAATAGGACGTGCGGTTCTATTTTGTTGGTTTCTAGAGTCGCCGTAATGATTAATAGGGATAGTTGGGGGCATTCGTATTCAGTTGCTAGAGGTGAAATTCTTGGATTTACTGAAGACGAACTATTGCGAAAGCATTTGCCAAGGATGTTTTCATTAATCAA-GAACGAAGGTTAGGGGATCGAAAACGATCAGATACCGTTGTAGTCTTAACAGTAAACTATGCCGACTAGGGATCGGGCGACCTCACTT-ATATGAGTCGCTCGGCACCTTACGAGAAATCAAAGT--------------------------------------------------------TCGAG-T---G--------------TTA---------------TAAGT-----GGG-------------------------CTTTG-ATGCTGGCG--------------------------------------------------------------------------------------------------------------------------------------------TGTAA------------------------------------------------------------------------------------------------------------CAGCG-CA--AGTGCTCAA-----------------------G-CC-TC-GCTC---------TTAT-C-CACT-T--------AACC---CC------TGTGCACTAATC--------------------------------CGGAGT----------------GTTGCAGACTGGC--------------------GTGTCGGTC---------------------------------------------TATCTTGACTGGCG------------------------------------------TTAAGGTCTGTC-CTCTGG----------------TCTC------------------------------ATTACA-AACGC-TTTGT---------------ATTGTTTTG-TAGAATGTCTTA-----GCCTCA-T--TAGGCT-----GAATTGA----AATACAACTTTCAACAACGGATCTCTTGGCTCTCGCATCGATGAAGAACGCAG-CGAAATGCGATAAGTAATGTGAATTGCAGAATTCAGTGAATCATCGAATCTTTGAACGCACCTTGCGCTCCTTGGCTAT-TCCGAGGAGCATGCCTGTTTGAGTGTCATG-TTAATCTCAACC------CCG-CCGG---------TTTTG---TAATCGCGTT--------GGGT---GTTGGAC-TTGGGGG---------C---TGCTGGCTT------GTC--------TC----------------AAAGCCG-GCTCCT-CTTGAATGCATT-----A--GCTT----------------GGACCTG--TTCG-----CTT-GCTAGC-G-GTGTAAT--ACG------------TATA-TATTC-ACTG---TGCGCGAGTGTAAC-------TAC-AA---A-GGGTCTGCTTCTAA------TCGTCCTTCA-----------C--GGGACACTTAAC----------------------TCTTGACT----------CTGACCTCAAA-TC-AGGTAGGACTACCCGCT-GAACTTAAGC---------------------------------------------------------------------------TTCCTAGTAACTGCG-AGTGAAGCG-GGAAA-AGCTCAAATTT-AAAATCTGGCG---GCTTT---GTCGTCCGAGTTGTAATCTGGAGAAGCGTTTTCCGTGTCGGACCGTGTACAAGTCTCTTGGAACAGAGCGTCATAGAGGGTGAGAATCCCG-TATATGACACGGA--CAGCCGATACTT-TGTGATACGC-TCTCGAAGAGTCGAGTTGTTTGGGAATGCAGCTCAAAAGGGGTGGTAAATTCCATCTAAAGCTAAATATAGGCGAGAGACCGATAGCGAACAAGTACCGTGAGGGAAAGATGAAAAGCACTTTGGAAAGAGAGTTAAACAGTACGTGAAATTGTTGAAAGGGAAAC-GCTTGAAGTCAGTCGC-GTCTGCCGAGACTCAGCCTTA--C-CT--CG----GTTTGGTGTACTTCTCGG-TTGGACGGGTCAACATCGGTTTTGACCGACGGATAAGGGAGGAGGGAATGTGGCACCTCC----GGGTGTG-TTATAGCTC-TCTTTCGTATACGCCGGTGGGGACCGAGGACTGCAGCGCGCC-C--TT-GT-GGCCGAGGC--TTTG--CCTACGTT--ACGCGCTTAGGATGTTGACATAATGGCTTTAAGCGACCCGTCTTGAAACACGGA-CCAAGGAGTCTAACATGCTCGCGAGTGTTAGGGTGG-AAAACCCTTGCGCGGAATGAAAGTGAAAGTTGGGA--CCTCCGCGA---GGAGGGCACCGACGCCCGGCCCTGAAGTTCTCTGACGGTGCTGCGGTAGAGCGCGTATGTTGGGACCCGAAAGATGGTGAACTATGCCTGAATAGGGC-GAAGCCAGAGGAAACTCTGGT-GGAGGCTCGTAGC-GATTCTGACGTGCAAATC-GATCGTCAAATTTGGGTATAGGGGCGAAAGACTAATCGAACCATCTAGTAGCTGGTTCCTGCCGAAGTTT--CCCTCAGGATAGCAGAAACTCG-TATCAGATT-TATGTGGTAAAGCGAATGATTAGAGGCCTTGGGGTTGAAACAACCTTAACCTATTCTCAAACTTTAAATATGTAAGAACGGGCCGTCTCTTGA--TTGGACCGCT-CGACGATTGAGAGTTTCTAGTGGGCC-ATTTTTGGTAAGCAGAACTGGCGATGCGGGATGAACCGAACGCGAGGTTAAGGTGCCGGAATGCACGCTCATCAGACACCA-CAAAAGGTGTTAGTTCATCTAGACAGC-AGGACGGTGGCCATGGAAGTCGGAATCCGCTAAGGAGTGTGTAACAACTCACCTGCCGAAT-GAACTAGCCCTGA-AAATGGATGGCGCTCAAGCGTGCTACC---CATACCTCG-CCGTCCGCGTTGAAGTGACGCGCGGACGAGTAGGCAGGCGTGGAGGT-CCGTGAAGAAG-----------------------------------------------------------------------------------------------------------------------------------------------------------------------------------------------------------------------------------------------------------------------------------------------------------------------------------------------------------------------------------------------------------------------------------------------------------------------------------------------------------------------------------------------------------------------------------------------------------------------------------------------------------------------------------------------------------------------------------------------------------------------------------------------------------------------------------------------------------------------------------------------------------------------------------------------------------------------------------------------------------------------------------------------------------------------------------------------------------------------------------------------------------------------------------------------------------------------------------------GATTGCGCTATCCTCATTATCGCTGCCGGTACTGGTGAGTTCGAGGCTGGTATCTCCAAGGATGGCCAGACCCGTGAGCACGCCTTGCTCGCTTTCACCCTCGGTGTGAGGCAACTCATTGTTGCCGTCAACAAAATGGACACGACTAAGGTAAGGTT-TAGAATAGTAACGCGTA----ATGTTAAATT--T-GGCGCTAAAT----------ATTGCCTATAGTGGTCCGAGGAGCGTTTCAACGAAATCGTTAAGGAAACCTCCAACTTCATCAAGAAGGTCGGATACAACCCGAAGCAGGTCGCTTTCGTCCCGATTTCCGGCTGGCACGGCGACAACATGCTCGAGGAGTCCACTAAGTGAGTAATA--ATTTAAACGTGGTCCT----GAGGAACAATTTAATTGAATTCA---ACGTCATGTAGCATGCCGTGGTACAAGGGCTGGACCAAGGAGACCAAGG------------CTGGT---GTTGTC-AAGGGCAAGACCCTCCTCGATGCCATTGATGCCATCGAGCCTCCGGTCCGTCCTGAGAACAAGCCCCTTCGTCTCCCGCTCCAGGATGTGTACAAGATC--
>Nigrohirschioporus_durus_He_20120724-11 Concatenation of 5 sequences
TACTGTGAAACTGCGAATGGCTCATTAAATCAGTTATAGTTTATTTGATGGTACATTGCTACAT-GGATAACTGTGGTAATTCTAGAGCTAATACATGCAATCAAGCCCCGACT-TCCGGAAGGGGTGTATTTATTAGATAAAAAACCAACGCGGTTCGCCGCTCCATTGGTGATTCATAATAACTTCTCGAATCGCATGGCCTTGCGC--CGGCGATGCTTCATTCAAATATCTGCCCTATCAACTTTCGATGGTAGGATAGTGGCCTACCATGGTTTCAACGGGTAACGGGGAATAAGGGTTCGATTCCGGAGAGGGAGCCTGAGAAACGGCTACCACATCCAAGGAAGGCAGCAGGCGCGCAAATTACCCAATCCCGACAC-GGGGAGGTAGTGACAATAAATAACAATATAGGGCTCTTTTGGGTCTTATAATTGGAATGAGTACAATTTAAATCCCTTAACGAGGAACAATTGGAGGGCAAGTCTGGTGCCAGCAGCCGCGGTAATTCCAGCTCCAATAGCGTATATTAAAGTTGTTGCAGTTAAAAAGCTCGTAGTTGAACTTCAGACCTGGCCGGGCGGTCTACCTCG-CGGTATGTACT-ATCTGGCCGGGTCTTACC-TCTTGGTGAGCCGGTATGCCCTTCACTGGGTGTGCCGGGGAACCAGGACCTTTACCTTGAGAAAATTAGAGTGTTCAAAGCAGGCATATGCCCGAATACATTAGCATGGAATAATAAAATAGGACGTGCGGTTCTATTTTGTTGGTTTCTAGAGTCGCCGTAATGATTAATAGGGATAGTTGGGGGCATTCGTATTCAGTTGCTAGAGGTGAAATTCTTGGATTTACTGAAGACGAACTATTGCGAAAGCATTTGCCAAGGATGTTTTCATTAATCAA-GAACGAAGGTTAGGGGATCGAAAACGATCAGATACCGTTGTAGTCTTAACAGTAAACTATGCCGACTAGGGATCGGGCGACCTCACTT-ATATGAGTCGCTCGGCACCTTACGAGAAATCAAAGT---------------------------------------------------------CGAG-T---G--------------TTA---------------TAAGT-----GGG-------------------------CTTTG-ATGCTGGCG--------------------------------------------------------------------------------------------------------------------------------------------TGTAA------------------------------------------------------------------------------------------------------------CAGCG-CA--AGTGCTCAA-----------------------G-CC-TC-GCTC---------TTAT-C-CACT-T--------AACC---CC------TGTGCACTAATC--------------------------------CGGAGT----------------GTTGCAGACTGGC--------------------GTGTCGGTC---------------------------------------------TTTCTTGACTGGCG------------------------------------------TTAAGGTCTGTC-CTCTGG----------------TCTC------------------------------ATTACA-AACGC-TTTGT---------------ATTGTTTTG-TAGAATGTCTTA-----GCCTCA-T--TAGGCT-----GAATTGA----AATACAACTTTCAACAACGGATCTCTTGGCTCTCGCATCGATGAAGAACGCAG-CGAAATGCGATAAGTAATGTGAATTGCAGAATTCAGTGAATCATCGAATCTTTGAACGCACCTTGCGCTCCTTGGCTAT-TCCGAGGAGCATGCCTGTTTGAGTGTCATG-TTAATCTCAACC------CCG-CCGGT--------TTTTG---TAATCGCGTT--------GGGT---GTTGGAC-TTGGGGG---------C---TGCTGGCTT------ATC--------TC----------------AAAGCCG-GCTCCT-CTTGAATGCATT-----A--GCTT----------------GGACCTG--TTCG-----CTT-GCTAGC-G-GTGTAAT--ACG------------TATA-TATTC-ACTG---TGCGCGAGTGTAAC-------TAC-AA---A-GGGTCTGCTTCTAA------TCGTCCTT--------------------------------------------------------------------------------------------------------------------------------------------------------------------------------------------CCTAGTAACTGCG-AGTGAAGCG-GGAAA-AGCTCAAATTT-AAAATCTGGCG---GCTTT---GTCGTCCGAGTTGTAATCTGGAGAAGCGTTTTCCGTGTCGGACCGTGTACAAGTCTCTTGGAACAGAGCGTCATAGAGGGTGAGAATCCCG-TATATGACACGGA--CAGCCGATACTT-TGTGATACGC-TCTCGAAGAGTCGAGTTGTTTGGGAATGCAGCTCAAAAGGGGTGGTAAATTCCATCTAAAGCTAAATATAGGCGAGAGACCGATAGCGAACAAGTACCGTGAGGGAAAGATGAAAAGCACTTTGGAAAGAGAGTTAAACAGTACGTGAAATTGTTGAAAGGGAAAC-GCTTGAAGTCAGTCGC-GTCTGCCGAGACTCAGCCTTA--C-CT--CG----GTTTGGTGTACTTCTCGG-TTGGACGGGTCAACATCGGTTTTGACCGACGGATAAGGGAGGAGGGAATGTGGCACCTCC----GGGTGTG-TTATAGCTC-TCTTTCGTATACGCCGGTGGGGACCGAGGACTGCAGCGCGCC-C--TT-GT-GGCCGAGGC--TTTG--CCTACGTT--ACGCGCTTAGGATGTTGACATAATGGCTTTAAGCGACCCGTCTTGAAACACGGA-CCAAGGAGTCTAACATGCTCGCGAGTGTTAGGGTGG-AAAACCCTTGCGCGGAATGAAAGTGAAAGTTGGGA--CCTCCGCGA---GGAGGGCACCGACGCCCGGCCCTGAAGTTCTCTGACGGTGCTGCGGTAGAGCGCGTATGTTGGGACCCGAAAGATGGTGAACTATGCCTGAATAGGGC-GAAGCCAGAGGAAACTCTGGT-GGAGGCTCGTAGC-GATTCTGACGTGCAAATC-GATCGTCAAATTTGGGTATAGGGGCGAAAGACTAATCGAACCATCTAGTAGCTGGTTCCTGCCGAAGTTT--CCCTCAGGATAGCAGAAACTCG-TATCAGATT-TATGTGGTAAAGCGAATGATTAGAGGCCTTGGGGTTGAAACAACCTTAACCTATTCTCAAACTTTAAATATGTAAGAACGGGCCGTCTCTTGA--TTGGACCGCT-CGACGATTGAGAGTTTCTAGTGGGCC-ATTTTTGGTAAGCAGAACTGGCGATGCGGGATGAACCGAACGCGAGGTTAAGGTGCCGGAATGCACGCTCATCAGACACCA-CAAAAGGTGTTAGTTCATCTAGACAGC-AGGACGGTGGCCATGGAAGTCGGAATCCGCTAAGGAGTGTGTAACAACTCACCTGCCGAAT-GAACTAGCCCTGA-AAATGGATGGCGCTCAAGCGTGCTACC---CATACCTCG-CCGTCCGCGTTGAAGTGACGCGCGGACGAGTAGGCAGGCGTGGAGGT-CCGTGAAGAAG-----------------------------------------------------------------------------------------------------------------------------------------------------------------------------------------------------------------------------------------------------------------------------------------------------------------------------------------------------------------------------------------------------------------------------------------------------------------------------------------------------------------------------------------------------------------------------------------------------------------------------------------------------------------------------------------------------------------------------------------------------------------------------------------------------------------------------------------------------------------------------------------------------------------------------------------------------------------------------------------------------------------------------------------------------------------------------------------------------------------------------------------------------------------------------------------------------------------------------------------GATTGCGCTATCCTCATTATCGCTGCCGGTACTGGTGAGTTCGAGGCTGGTATCTCCAAGGATGGCCAGACCCGTGAGCACGCCTTGCTCGCTTTCACCCTCGGTGTGAGGCAACTCATTGTTGCCGTCAACAAAATGGACACGACTAAGGTAAGGTT-TAGAATAGTAACGCGTA----ATGTTAAATT--T-AGCGCTAAAT----------ATTGCCTATAGTGGTCCGAGGAGCGTTTCAACGAAATCGTTAAGGAAACCTCCAACTTCATCAAGAAGGTCGGATACAACCCGAAGCAGGTCGCTTTCGTCCCGATTTCCGGCTGGCACGGCGACAACATGCTCGAGGAGTCAACTAAGTGAGTAATA--ATTTAAACGTGGTCCT----GAGGAACAATTTAATTGAATTCG---ACGTCATGTAGCATGCCGTGGTACAAGGGCTGGACCAAGGAGACCAAGG------------CTGGT---GTTGTC-AAGGGCAAGACCCTCCTCGATGCCATTGATGCCATCGAGCCTCCGGTCCGT--------------------------------------------------
>Nigrohirschioporus_griseofuscus_B3942 Concatenation of 5 sequences
TACTGTGAAACTGCGAATGGCTCATTAAATCAGTTATAGTTTATTTGATGGTACATTGCTACAT-GGATAACTGTGGTAATTCTAGAGCTAATACATGCAATCAAGCCCCGACT-TCCGGAAGGGGTGTATTTATTAGATAAAAAACCAACGCGGTTCGCCGCTCCCTTGGTGATTCATAATAACTTCTCGAATCGCATGGCCTTGCGC--CGGCGATGCTTCATTCAAATATCTGCCCTATCAACTTTCGATGGTAGGATAGTGGCCTACCATGGTTTCAACGGGTAACGGGGAATAAGGGTTCGATTCCGGAGAGGGAGCCTGAGAAACGGCTACCACATCCAAGGAAGGCAGCAGGCGCGCAAATTACCCAATCCCGACAC-GGGGAGGTAGTGACAATAAATAACAATATAGGGCTCTTTTGGGTCTTATAATTGGAATGAGTACAATTTAAATCCCTTAACGAGGAACAATTGGAGGGCAAGTCTGGTGCCAGCAGCCGCGGTAATTCCAGCTCCAATAGCGTATATTAAAGTTGTTGCAGTTAAAAAGCTCGTAGTTGAACTTCAGGCCTGGCCGGGCGGTCTACCTCG-CGGTAAGTACT-ATCTGGCCGGGTCTTACC-TCTTGGTGAGCCGGTATGCCCTTCACTGGGTGTGCCGGGGAACCAGGACTTTTACCTTGAGAAAATTAGAGTGTTCAAAGCAGGCCTATGCCCGAATACATTAGCATGGAATAATAAAATAGGACGTGCGGTTCTATTTTGTTGGTTTCTAGAGTCGCCGTAATGATTAATAGGGATAGTTGGGGGCATTCGTATTCAGTTGCTAGAGGTGAAATTCTTGGATTTACTGAAGACGAACTATTGCGAAAGCATTTGCCAAGGATGTTTTCATTAATCAA-GAACGAAGGTTAGGGGATCGAAAACGATCAGATACCGTTGTAGTCTTAACAGTAAACTATGCCGACTAGGGATCGGGCGACCTCACTT-ATATGTGTCGCTCGGCACCTTACGAGAAATCAAAGT---------------------------------------------------------CGAG-T---G--------------TAG---------------ACGTG-----GGG-------------------------CTTTG-ATGCTGGCG--------------------------------------------------------------------------------------------------------------------------------------------GTCA--------------------------------------------------------------------------------------------------------------AACG-CA--AGTGCTCGA-----------------------GCCC-TC-GCTC---------TTAT-C-CACT-T--------AACC---CC------TGTGCACTTATC--------------------------------CGGAGT----------------GTCGCAGACCGG---------------------GTGTCGG-------------------------------------------------TTTCGACTGGC--------------------------------------------TAAGGTCTGTCTCTCTGG----------------TCTG------------------------------ATTACA-AACGC--GTGT---------------AATGTCTTG-TAGAATGTGTTA-----GCCGCA-T-ATAGGCT-----TA--TAA----AATACAACTTTCAACAACGGATCTCTTGGCTCTCGCATCGATGAAGAACGCAG-CGAAATGCGATAAGTAATGTGAATTGCAGAATTCAGTGAATCATCGAATCTTTGAACGCACCTTGCGCTCCTTGGCTAT-TCCGAGGAGCATGCCTGTTTGAGTGTCATG-TTAATCTCAACC------CCG-CCGG---------TTTTG---TAATCGCG-T--------GGGT---GTTGGAC-TTGGGGGTT-----------TGCCGGTTT------GCT------TATG----------------TAAGCGG-GCTCCT-CTTAAATGCATT-----A--GCTT------------------GTCTGGTTTCA-----CTT-GCGAGT-G-GTGTAAT--AC-------------TATT-TATTC-GCTG---CGCACAAGTGTGAA-------CTC-AT----------AGCTTCTAA------TCATTTTT--------------------------------------------------------------------------------------------------------------------------------------------------------------------------------------------CCTAGTAACTGCG-AGTGAAGCG-GGAAA-AGCTCAAATTT-AAAATCTGGCG---GCTAT---GTCGTCCGAGTTGTAATCTGGAGAAGCGTTTTCCGCGTCGGACCGTGTACAAGTCTCTTGGAATAGAGCGTCATAGAGGGTGAGAATCCCG-TATATGGCACGGA--CAGCCGATGCTC-TGTGATACGC-TCTCGAAGAGTCGAGTTGTTTGGGAATGCAGCTCAAAAGGGGTGGTAAATTCCATCTAAAGCTAAATATAGGCGAGAGACCGATAGCGAACAAGTACCGTGAGGGAAAGATGAAAAGCACTTTGGAAAGAGAGTTAAACAGTACGTGAAATTGTTGAAAGGGAAAC-GCTTGAAGTCAGTCGC-GTCTGCCGAGACTCAGCCTTA--C-CT--CG----GTTTGGTGTACTTCTCGG-TTGGACGGGTCAACATCGGTTTTGACCGACGGATAAGGGAGGATTGAATGTGGCACCCTC----GGGTGTG-TTATAGCTT-TCCTCCGTATACGCCGGTGGGGACCGAGGACTGCAGCGCGCC-C--TT-GT-GGCCGAGGCAATTTG--CCTACGTA--ACGCGCTTAGGATGTTGACATAATGGCTTTAAGCGACCCGTCTTGAAACACGGA-CCAAGGAGTCTAACATGCTCGCGAGTGTTAGGGTGG-AAAACCCTTGCGCGGAATGAAAGTGAAAGTTGGGA--CCTCCGCGA---GGAGGGCACCGACGCCCGGCCCTGAAGTTCTCTGACGGTGCTGCGGTAGAGCGCGTATGTTGGGACCCGAAAGATGGTGAACTATGCCTGAATAGGGC-GAAGCCAGAGGAAACTCTGGT-GGAGGCTCGTAGC-GATTCTGACGTGCAAATC-GATCGTCAAATTTGGGTATAGGGGCGAAAGACTAATCGAACCATCTAGTAGCTGGTTCCTGCCGAAGTTT--CCCTCAGGATAGCAGAAACTCG-TATCAGATT-TATGTGGTAAAGCGAATGATTAGAGGCCTTGGGGTTGAAACAACCTTAACCTATTCTCAAACTTTAAATATGTAAGAACGGGCCGTCTCTTGA--TTGGACCGCT-CGACGATTGAGAGTTTCTAGTGGGCC-ATTTTTGGTAAGCAGAACTGGCGATGCGGGATGAACCGAACGCGAGGTTAAGGTGCCGGAATGCACGCTCATCAGACACCA-CAAAAGGTGTTAGTTCATCTAGACAGC-AGGACGGTGGCCATGGAAGTCGGAATCCGCTAAGGAGTGTGTAACAACTCACCTGCCGAAT-GAACTAGCCCTGA-AAATGGATGGCGCTCAAGCGTGCTACC---CATACCTCG-CCGTCCGCGTTGAAGTGACGCGCGGACGAGTAGGCAGGCGTGGAGGT-CCGTGAAGAAG--------------------------------------------------------------------------------------------------------------------------------------------------------------------------------------------------------------------------------------------------------------------------------------------------------------------------------------------------------------------------------------------------------------------------------------------------------------------------------------------------------------------------------------------------------------------------------------------------------------------------------------------------------------------------------------------------------------------------------------------------------------------------------------------------------------------------------------------------------------------------------------------------------------------------------------------------------------------------------------------------------------------------------------------------------------------------------------------------------------------------------------------------------------------------------------------------------------------------------------------TGTGCTATCCTCATCATCGCTGCCGGTACTGGTGAGTTCGAGGCTGGTATCTCCAAGGATGGCCAGACTCGTGAGCACGCGTTGCTCGCCTTTACCCTTGGCGTGCGGCAACTCATTGTTGCCATCAACAAAATGGACACGACTAAAGTAAGGGTTTAATACGACGTCGTTAA-----TTATGAGTT--CAAAAGCTAAA-----------TAACATTATAGTGGTCCGAGGAGCGTTTCAATGAAATTGTCAAGGAAACCTCCAACTTCATCAAGAAGGTCGGCTACAACCCCAAGCAAGTTGCCTTCGTCCCGATTTCCGGCTGGCACGGTGACAACATGCTTGAGGAGTCATCCAAGTGAGTAAAG--CCTCCAACCACGTTAC----AGTTGTCATTATAATTGAATTTC---ACGTCGTGTAGCATGCCGTGGTACAAGGGTTGGACCAAGGAAACCAAGG------------GTGGT---CCTGTC-AAGGGCAAGACTCTTCTTGAAGCTATTGATGCC--------------------------------------------------------------------
>Nigrohirschioporus_griseofuscus_JV_1909/_6 Concatenation of 5 sequences
TACTGTGAAACTGCGAATGGCTCATTAAATCAGTTATAGTTTATTTGATGGTACATTGCTACAT-GGATAACTGTGGTAATTCTAGAGCTAATACATGCAATCAAGCCCCGACT-TCCGGAAGGGGTGTATTTATTAGATAAAAAACCAACGCGGTTCGCCGCTCCCTTGGTGATTCATAATAACTTCTCGAATCGCATGGCCTTGCGC--CGGCGATGCTTCATTCAAATATCTGCCCTATCAACTTTCGATGGTAGGATAGTGGCCTACCATGGTTTCAACGGGTAACGGGGAATAAGGGTTCGATTCCGGAGAGGGAGCCTGAGAAACGGCTACCACATCCAAGGAAGGCAGCAGGCGCGCAAATTACCCAATCCCGACAC-GGGGAGGTAGTGACAATAAATAACAATATAGGGCTCTTTTGGGTCTTATAATTGGAATGAGTACAATTTAAATCCCTTAACGAGGAACAATTGGAGGGCAAGTCTGGTGCCAGCAGCCGCGGTAATTCCAGCTCCAATAGCGTATATTAAAGTTGTTGCAGTTAAAAAGCTCGTAGTTGAACTTCAGGCCTGGCCGGGCGGTCTACCTCG-CGGTAAGTACT-ATCTGGCCGGGTCTTACC-TCTTGGTGAGCCGGTATGCCCTTCACTGGGTGTGCCGGGGAACCAGGACTTTTACCTTGAGAAAATTAGAGTGTTCAAAGCAGGCCTATGCCCGAATACATTAGCATGGAATAATAAAATAGGACGTGCGGTTCTATTTTGTTGGTTTCTAGAGTCGCCGTAATGATTAATAGGGATAGTTGGGGGCATTCGTATTCAGTTGCTAGAGGTGAAATTCTTGGATTTACTGAAGACGAACTATTGCGAAAGCATTTGCCAAGGATGTTTTCATTAATCAA-GAACGAAGGTTAGGGGATCGAAAACGATCAGATACCGTTGTAGTCTTAACAGTAAACTATGCCGACTAGGGATCGGGCGACCTCACTT-ATATGTGTCGCTCGGCACCTTACGAGAAATCAAAGT---------------------------------------------------------CGAG-T---G--------------TAG---------------ACGTG-----GGG-------------------------CTTTG-ATGCTGGCG--------------------------------------------------------------------------------------------------------------------------------------------GTCA--------------------------------------------------------------------------------------------------------------AACG-CA--AGTGCTCGA-----------------------GCCC-TC-GCTC---------TTAT-C-CACT-T--------AACC---CC------TGTGCACTTATC--------------------------------CGGAGT----------------GTCGCAGACCGG---------------------ATGTCGG-------------------------------------------------TTTCGACTGGC--------------------------------------------TAAGGTCTGTCTCTCTGG----------------TCTG------------------------------ATTACA-AACGC--GTGT---------------AATGTCTTG-TAGAATGTGTTA-----GCCGCA-T-ATAGGCT-----TA--TAA----AATACAACTTTCAACAACGGATCTCTTGGCTCTCGCATCGATGAAGAACGCAG-CGAAATGCGATAAGTAATGTGAATTGCAGAATTCAGTGAATCATCGAATCTTTGAACGCACCTTGCGCTCCTTGGCTAT-TCCGAGGAGCATGCCTGTTTGAGTGTCATG-TTAATCTCAACC------CCG-CCGG---------TTTTG---TAATCGCG-T--------GGGT---GTTGGAC-TTGGGGGTT-----------TGCCGGTTT------GCT------TATG----------------TAAGCGG-GCTCCT-CTTAAATGCATT-----A--GCTT------------------GTCTGGTTTCA-----CTT-GCGAGT-G-GTGTAAT--AC-------------TATT-TATTC-GCTG---CGCACAAGTGTGAA-------CTC-AT----------AGCTTCTAA------TCATTTT---------------------------------------------------------------------------------------------------------------------------------------------------------------------------------------------CCTAGTAACTGCG-AGTGAAGCG-GGAAA-AGCTCAAATTT-AAAATCTGGCG---GCTAT---GTCGTCCGAGTTGTAATCTGGAGAAGCGTTTTCCGCGTCGGACCGTGTACAAGTCTCTTGGAATAGAGCGTCATAGAGGGTGAGAATCCCG-TATATGGCACGGA--CAGCCGATGCTC-TGTGATACGC-TCTCGAAGAGTCGAGTTGTTTGGGAATGCAGCTCAAAAGGGGTGGTAAATTCCATCTAAAGCTAAATATAGGCGAGAGACCGATAGCGAACAAGTACCGTGAGGGAAAGATGAAAAGCACTTTGGAAAGAGAGTTAAACAGTACGTGAAATTGTTGAAAGGGAAAC-GCTTGAAGTCAGTCGC-GTCTGCCGAGACTCAGCCTTA--C-CT--CG----GTTTGGTGTACTTCTCGG-TTGGACGGGTCAACATCGGTTTTGACCGACGGATAAGGGAGGATTGAATGTGGCACCCTC----GGGTGTG-TTATAGCTT-TCCTCCGTATACGCCGGTGGGGACCGAGGACTGCAGCGCGCC-C--TT-GT-GGCCGAGGCAATTTG--CCTACGTA--ACGCGCTTAGGATGTTGACATAATGGCTTTAAGCGACCCGTCTTGAAACACGGA-CCAAGGAGTCTAACATGCTCGCGAGTGTTAGGGTGG-AAAACCCTTGCGCGGAATGAAAGTGAAAGTTGGGA--CCTCCGCGA---GGAGGGCACCGACGCCCGGCCCTGAAGTTCTCTGACGGTGCTGCGGTAGAGCGCGTATGTTGGGACCCGAAAGATGGTGAACTATGCCTGAATAGGGC-GAAGCCAGAGGAAACTCTGGT-GGAGGCTCGTAGC-GATTCTGACGTGCAAATC-GATCGTCAAATTTGGGTATAGGGGCGAAAGACTAATCGAACCATCTAGTAGCTGGTTCCTGCCGAAGTTT--CCCTCAGGATAGCAGAAACTCG-TATCAGATT-TATGTGGTAAAGCGAATGATTAGAGGCCTTGGGGTTGAAACAACCTTAACCTATTCTCAAACTTTAAATATGTAAGAACGGGCCGTCTCTTGA--TTGGACCGCT-CGACGATTGAGAGTTTCTAGTGGGCC-ATTTTTGGTAAGCAGAACTGGCGATGCGGGATGAACCGAACGCGAGGTTAAGGTGCCGGAATGCACGCTCATCAGACACCA-CAAAAGGTGTTAGTTCATCTAGACAGC-AGGACGGTGGCCATGGAAGTCGGAATCCGCTAAGGAGTGTGTAACAACTCACCTGCCGAAT-GAACTAGCCCTGA-AAATGGATGGCGCTCAAGCGTGCTACC---CATACCTCG-CCGTCCGCGTTGAAGTGACGCGCGGACGAGTAGGCAGGCGTGGAGGT-CCGTGAAGAAG-----------------------------------------------------------------------------------------------------------------------------------------------------------------------------------------------------------------------------------------------------------------------------------------------------------------------------------------------------------------------------------------------------------------------------------------------------------------------------------------------------------------------------------------------------------------------------------------------------------------------------------------------------------------------------------------------------------------------------------------------------------------------------------------------------------------------------------------------------------------------------------------------------------------------------------------------------------------------------------------------------------------------------------------------------------------------------------------------------------------------------------------------------------------------------------------------------------------------------------------GACTGTGCTATCCTCATCATCGCTGCCGGTACTGGTGAGTTCGAGGCTGGTATCTCCAAGGATGGCCAGACTCGTGAGCACGCGTTGCTCGCCTTCACCCTTGGCGTGCGGCAACTCATTGTTGCCATCAACAAAATGGACACGACTAAAGTAAGGGTTTAATACGACGTCGTTAA-----TTATGAGTT--CAAAAGCTAAA-----------TAACATTATAGTGGTCCGAGGAGCGTTTCAATGAAATTGTCAAGGAAACCTCCAACTTCATCAAGAAGGTCGGCTACAACCCCAAGCAAGTTGCCTTCGTCCCGATTTCCGGCTGGCACGGTGACAACATGCTTGAGGAGTCATCCAAGTGAGTAAAG--CCTCCAACCACGTTAC----AGTTGTCATTATAATTGAATTTC---ACGTCGTGTAGCATGCCGTGGTACAAGGGTTGGACCAAGGAAACCAAGG------------GTGGT---CCTGTC-AAGGGCAAGACTCTTCTTGAAGCTATTGATGCCATCGAGCCTCCGGTCCGCCCTGAGAACAAGCCCCTCCGTCTCCCGCTCCAGGATGTGTACAAGATC--
>Nigrohirschioporus_sector_AS_2707 Concatenation of 5 sequences
TACTGTGAAACTGCGAATGGCTCATTAAATCAGTTATAGTTTATTTGATGGTACATTGCTACAT-GGATAACTGTGGTAATTCTAGAGCTAATACATGCAATCAAGCCCCGACT-TCCGGAAGGGGTGTATTTATTAGATAAAAAACCAACGCGGTTCGCCGCTCCCTTGGTGATTCATAATAACTTCTCGAATCGCATGGCCTTGCGC--CGGCGATGCTTCATTCAAATATCTGCCCTATCAACTTTCGATGGTAGGATAGTGGCCTACCATGGTTTCAACGGGTAACGGGGAATAAGGGTTCGATTCCGGAGAGGGAGCCTGAGAAACGGCTACCACATCCAAGGAAGGCAGCAGGCGCGCAAATTACCCAATCCCGACAC-GGGGAGGTAGTGACAATAAATAACAATATAGGGCTCTTTTGGGTCTTATAATTGGAATGAGTACAATTTAAATCCCTTAACGAGGAACAATTGGAGGGCAAGTCTGGTGCCAGCAGCCGCGGTAATTCCAGCTCCAATAGCGTATATTAAAGTTGTTGCAGTTAAAAAGCTCGTAGTTGAACTTCAGGCCTGGCCGGGCGGTCTACCTCG-CGGTATGTACT-ATCTGGCCGGGTCTTACC-TCTTGGTGAGCCGGTATGCCCTTCACTGGGTGTGCCGGGGAACCAGGACTTTTACCTTGAGAAAATTAGAGTGTTCAAAGCAGGCCTATGCCCGAATACATTAGCATGGAATAATAAAATAGGACGTGCGGTTCTATTTTGTTGGTTTCTAGAGTCGCCGTAATGATTAATAGGGATAGTTGGGGGCATTCGTATTCAGTTGCTAGAGGTGAAATTCTTGGATTTACTGAAGACGAACTATTGCGAAAGCATTTGCCAAGGATGTTTTCATTAATCAA-GAACGAAGGTTAGGGGATCGAAAACGATCAGATACCGTTGTAGTCTTAACAGTAAACTATGCCGACTAGGGATCGGGCGACCTCACTT-ATATGTGTCGCTCGGCACCTTACGAGAAATCAAAGT---------------------------------------------------------CGAG-T---G--------------TAG---------------ACGTG-----GGG-------------------------CTTTG-ATGCTGGCG--------------------------------------------------------------------------------------------------------------------------------------------GTCA--------------------------------------------------------------------------------------------------------------AACG-CA--TGTGCTCAA-----------------------GCCC-TC-GCTC---------TTAT-C-CACT-T--------AACC---CC------TGTGCACTTATC--------------------------------CGGAGT----------------GTCGCAGACTGG----------------------TGTCGG-------------------------------------------------TTTCGACTGGC--------------------------------------------TAAGGTCTGTCTCTCTGG----------------TCTG------------------------------ATTACA-AACACTTTTGT---------------AATGTCTTG-TAGAATGTGTTA-----GCCGCA-T-ATAGGCT-----GAATTGT----AATACAACTTTCAACAACGGATCTCTTGGCTCTCGCATCGATGAAGAACGCAG-CGAAATGCGATAAGTAATGTGAATTGCAGAATTCAGTGAATCATCGAATCTTTGAACGCACCTTGCGCTCCTTGGCTAT-TCCGAGGAGCATGCCTGTTTGAGTGTCATG-TTAATCTCAACC------CCG-CCGG---------TTTTG---TAATCGCG-T--------GGGC---GTTGGAC-TTGGGGG-------GTT---TGCCGGTTT------GCT------TATG----------------TAAGCGG-GCTCCT-CTTAAATGCATT-----A--GCTT----------------GGACCTGT-TTCA-----CTT-GCGAGT-G-GTGTAAT--AA-------------TACT-ATTTC-GCTG---CGTGCAAGTGTAAA-------CTC-AT--TA-GGGTCTGCTTCTAA------TCGTCTTA--------------------------------------------------------------------------------------------------------------------------------------------------------------------------------------------CCTAGTAACTGCG-AGTGAAGCG-GGAAA-AGCTCAAATTT-AAAATCTGGCG---GCTAT---GTCGTCCGAGTTGTAATCTGGAGAAGCGTTTTCCGCGTCGGACCGTGTACAAGTCTCTTGGAATAGAGCGTCATAGAGGGTGAGAATCCCG-TATATGGCACGGA--CAGCCGATGCTC-TGTGATACGC-TCTCGAAGAGTCGAGTTGTTTGGGAATGCAGCTCAAAAGGGGTGGTAAATTCCATCTAAAGCTAAATATAGGCGAGAGACCGATAGCGAACAAGTACCGTGAGGGAAAGATGAAAAGCACTTTGGAAAGAGAGTTAAACAGTACGTGAAATTGTTGAAAGGGAAAC-GCTTGAAGTCAGTCGC-GTCTGCCGAGACTCAGCCTTA--C-CT--CG----GTTTGGTGTACTTCTCGG-TTGGACGGGTCAACATCGGTTTTGACCGACGGATAAGGGAGGATTGAATGTGGCACCTTC----GGGTGTG-TTATAGCTT-TTCTCCGTATACGCCGGTGGGGACCGAGGACTGCAGCGCGCC-C--TT-GT-GGCCGAGGC--TTTG--CCTACGTA--ACGCGCTTAGGATGTTGACATAATGGCTTTAAGCGACCCGTCTTGAAACACGGA-CCAAGGAGTCTAACATGCTCGCGAGTGTTAGGGTGG-AAAACCCTTGCGCGGAATGAAAGTGAAAGTTGGGA--CCTCCGCGA---GGAGGGCACCGACGCCCGGCCCTGAAGTTCTCTGACGGTGCTGCGGTAGAGCGCGTATGTTGGGACCCGAAAGATGGTGAACTATGCCTGAATAGGGC-GAAGCCAGAGGAAACTCTGGT-GGAGGCTCGTAGC-GATTCTGACGTGCAAATC-GATCGTCAAATTTGGGTATAGGGGCGAAAGACTAATCGAACCATCTAGTAGCTGGTTCCTGCCGAAGTTT--CCCTCAGGATAGCAGAAACTCG-TATCAGATT-TATGTGGTAAAGCGAATGATTAGAGGCCTTGGGGTTGAAACAACCTTAACCTATTCTCAAACTTTAAATATGTAAGAACGGGCCGTCTCTTGA--TTGGACCGCT-CGACGATTGAGAGTTTCTAGTGGGCC-ATTTTTGGTAAGCAGAACTGGCGATGCGGGATGAACCGAACGCGAGGTTAAGGTGCCGGAATGCACGCTCATCAGACACCA-CAAAAGGTGTTAGTTCATCTAGACAGC-AGGACGGTGGCCATGGAAGTCGGAACCCGCTAAGGAGTGTGTAACAACTCACCTGCCGAAT-GAACTAGCCCTGA-AAATGGATGGCGCTCAAGCGTGCTACC---CATACCTCG-CCGTCCGCGTTGAAGTGACGCGCGGACGAGTAGGCAGGCGTGGAGGT-CCGTGAAGAAG-----------------------------------------------------------------------------------------------------------------------------------------------------------------------------------------------------------------------------------------------------------------------------------------------------------------------------------------------------------------------------------------------------------------------------------------------------------------------------------------------------------------------------------------------------------------------------------------------------------------------------------------------------------------------------------------------------------------------------------------------------------------------------------------------------------------------------------------------------------------------------------------------------------------------------------------------------------------------------------------------------------------------------------------------------------------------------------------------------------------------------------------------------------------------------------------------------------------------------------------GATTGTGCTATCCTCATCATCGCTGCCGGTACTGGTGAGTTCGAGGCTGGTATCTCCAAGGATGGCCAGACCCGTGAGCACGCGTTGCTCGCATTCACCCTCGGCGTGCGGCAACTCATTGTTGCCATCAATAAAATGGACACGACTAAGGTAGGGTT-TAATAAGACGCCGTCGA-----TTTCGAGTT--C-AAAGCTAAA-----------TAACATTATAGTGGTCCGAGGAGCGTTTCAACGAAATTGTCAAGGAAACCTCCAACTTCATCAAGAAGGTCGGCTATAACCCCAAGCAAGTTGCCTTCGTCCCGATTTCCGGCTGGCACGGTGACAACATGCTTGAGGAGTCTCCGAAGTGAGTGAAA--CCTCAATTTACAATCC----CGTTATCATTATAATCTAATTTT---ACGTCATGCAGCATGCCGTGGTACAAGGGTTGGACCAAGGATACTAAGG------------CTGGT---CCTGTC-AAGGGCAAGACTCTCCTTGAAGCTATTGATGCCATCGAGCCTCCGGTCCGCCCTGAGAACAAGCCCCTCCGTCTCCCGCTCCAGGATGTGTACAAGATC--
>Nigrohirschioporus_sector_B3799 Concatenation of 5 sequences
TACTGTGAAACTGCGAATGGCTCATTAAATCAGTTATAGTTTATTTGATGGTACATTGCTACAT-GGATAACTGTGGTAATTCTAGAGCTAATACATGCAATCAAGCCCCGACT-TCCGGAAGGGGTGTATTTATTAGATAAAAAACCAACGCGGTTCGCCGCTCCCTTGGTGATTCATAATAACTTCTCGAATCGCATGGCCTTGCGC--CGGCGATGCTTCATTCAAATATCTGCCCTATCAACTTTCGATGGTAGGATAGTGGCCTACCATGGTTTCAACGGGTAACGGGGAATAAGGGTTCGATTCCGGAGAGGGAGCCTGAGAAACGGCTACCACATCCAAGGAAGGCAGCAGGCGCGCAAATTACCCAATCCCGACAC-GGGGAGGTAGTGACAATAAATAACAATATAGGGCTCTTTTGGGTCTTATAATTGGAATGAGTACAATTTAAATCCCTTAACGAGGAACAATTGGAGGGCAAGTCTGGTGCCAGCAGCCGCGGTAATTCCAGCTCCAATAGCGTATATTAAAGTTGTTGCAGTTAAAAAGCTCGTAGTTGAACTTCAGGCCTGGCCGGGCGGTCTACCTCG-CGGTATGTACT-ATCTGGCCGGGTCTTACC-TCTTGGTGAGCCGGTATGCCCTTCACTGGGTGTGCCGGGGAACCAGGACTTTTACCTTGAGAAAATTAGAGTGTTCAAAGCAGGCCTATGCCCGAATACATTAGCATGGAATAATAAAATAGGACGTGCGGTTCTATTTTGTTGGTTTCTAGAGTCGCCGTAATGATTAATAGGGATAGTTGGGGGCATTCGTATTCAGTTGCTAGAGGTGAAATTCTTGGATTTACTGAAGACGAACTATTGCGAAAGCATTTGCCAAGGATGTTTTCATTAATCAA-GAACGAAGGTTAGGGGATCGAAAACGATCAGATACCGTTGTAGTCTTAACAGTAAACTATGCCGACTAGGGATCGGGCGACCTCACTT-ATATGTGTCGCTCGGCACCTTACGAGAAATCAAAGT---------------------------------------------------------CGAG-T---G--------------TAG---------------ACGTG-----GGG-------------------------CTTTG-ATGCTGGCG--------------------------------------------------------------------------------------------------------------------------------------------GTCA--------------------------------------------------------------------------------------------------------------AACG-CA--TGTGCTCAA-----------------------GCCC-TC-GCTC---------TTAT-C-CACT-T--------AACC---CC------TGTGCACTTATC--------------------------------CGGAGT----------------GTCGCAGACTGG----------------------TGTCGG-------------------------------------------------TTTCGACTGGC--------------------------------------------TAAGGTCTGTCTCTCTGG----------------TCTG------------------------------ATTACA-AACACTTTTGT---------------AATGTCTTG-TAGAATGTGTTA-----GCCGCA-T-ATAGGCT-----GAATTGT----AATACAACTTTCAACAACGGATCTCTTGGCTCTCGCATCGATGAAGAACGCAG-CGAAATGCGATAAGTAATGTGAATTGCAGAATTCAGTGAATCATCGAATCTTTGAACGCACCTTGCGCTCCTTGGCTAT-TCCGAGGAGCATGCCTGTTTGAGTGTCATG-TTAATCTCAACC------CCG-CCGG---------TTTTG---TAATCGCG-T--------GGGC---GTTGGAC-TTGGGGG-------GTT---TGCCGGTTT------GCT------TATG----------------TAAGCGG-GCTCCT-CTTAAATGCATT-----A--GCTT----------------GGACCTGT-TTCA-----CTT-GCGAGT-G-GTGTAAT--AA-------------TACT-ATTTC-GCTG---CGTGCAAGTGTAAA-------CTC-AT--TA-GGGTCTGCTTCTAA------TCGTCTTA--------------------------------------------------------------------------------------------------------------------------------------------------------------------------------------------CCTAGTAACTGCG-AGTGAAGCG-GGAAA-AGCTCAAATTT-AAAATCTGGCG---GCTAT---GTCGTCCGAGTTGTAATCTGGAGAAGCGTTTTCCGCGTCGGACCGTGTACAAGTCTCTTGGAATAGAGCGTCATAGAGGGTGAGAATCCCG-TATATGGCACGGA--CAGCCGATGCTC-TGTGATACGC-TCTCGAAGAGTCGAGTTGTTTGGGAATGCAGCTCAAAAGGGGTGGTAAATTCCATCTAAAGCTAAATATAGGCGAGAGACCGATAGCGAACAAGTACCGTGAGGGAAAGATGAAAAGCACTTTGGAAAGAGAGTTAAACAGTACGTGAAATTGTTGAAAGGGAAAC-GCTTGAAGTCAGTCGC-GTCTGCCGAGACTCAGCCTTA--C-CT--CG----GTTTGGTGTACTTCTCGG-TTGGACGGGTCAACATCGGTTTTGACCGACGGATAAGGGAGGATTGAATGTGGCACCTTC----GGGTGTG-TTATAGCTT-TTCTCCGTATACGCCGGTGGGGACCGAGGACTGCAGCGCGCC-C--TT-GT-GGCCGAGGC--TTTG--CCTACGTA--ACGCGCTTAGGATGTTGACATAATGGCTTTAAGCGACCCGTCTTGAAACACGGA-CCAAGGAGTCTAACATGCTCGCGAGTGTTAGGGTGG-AAAACCCTTGCGCGGAATGAAAGTGAAAGTTGGGA--CCTCCGCGA---GGAGGGCACCGACGCCCGGCCCTGAAGTTCTCTGACGGTGCTGCGGTAGAGCGCGTATGTTGGGACCCGAAAGATGGTGAACTATGCCTGAATAGGGC-GAAGCCAGAGGAAACTCTGGT-GGAGGCTCGTAGC-GATTCTGACGTGCAAATC-GATCGTCAAATTTGGGTATAGGGGCGAAAGACTAATCGAACCATCTAGTAGCTGGTTCCTGCCGAAGTTT--CCCTCAGGATAGCAGAAACTCG-TATCAGATT-TATGTGGTAAAGCGAATGATTAGAGGCCTTGGGGTTGAAACAACCTTAACCTATTCTCAAACTTTAAATATGTAAGAACGGGCCGTCTCTTGA--TTGGACCGCT-CGACGATTGAGAGTTTCTAGTGGGCC-ATTTTTGGTAAGCAGAACTGGCGATGCGGGATGAACCGAACGCGAGGTTAAGGTGCCGGAATGCACGCTCATCAGACACCA-CAAAAGGTGTTAGTTCATCTAGACAGC-AGGACGGTGGCCATGGAAGTCGGAACCCGCTAAGGAGTGTGTAACAACTCACCTGCCGAAT-GAACTAGCCCTGA-AAATGGATGGCGCTCAAGCGTGCTACC---CATACCTCG-CCGTCCGCGTTGAAGTGACGCGCGGACGAGTAGGCAGGCGTGGAGGT-CCGTGAAGAAG-----------------------------------------------------------------------------------------------------------------------------------------------------------------------------------------------------------------------------------------------------------------------------------------------------------------------------------------------------------------------------------------------------------------------------------------------------------------------------------------------------------------------------------------------------------------------------------------------------------------------------------------------------------------------------------------------------------------------------------------------------------------------------------------------------------------------------------------------------------------------------------------------------------------------------------------------------------------------------------------------------------------------------------------------------------------------------------------------------------------------------------------------------------------------------------------------------------------------------------------GATTGTGCTATCCTCATCATCGCTGCCGGTACTGGTGAGTTCGAGGCTGGTATCTCCAAGGATGGCCAGACTCGTGAGCACGCGTTGCTCGCGTTCACCCTCGGCGTGCGGCAACTCATTGTTGCCATCAATAAAATGGACACGACTAAGGTAGGGTT-TAATAAGACGCCGTCGA-----TTTCGAGTT--C-AAAGCTAAA-----------TAACATTATAGTGGTCCGAGGAGCGTTTCAACGAAATTGTCAAGGAAACCTCCAACTTCATCAAGAAGGTCGGCTATAACCCCAAGCAAGTTGCCTTCGTCCCGATTTCCGGCTGGCACGGTGACAACATGCTTGAGGAGTCCTCCAAGTGAGTGAAA--CCTCAAACTACAATCC----CGTTATCATTATAATCGAATTTT---ACGTCATGCAGCATGCCGTGGTACAAGGGCTGGACCAAGGATACCAAGG------------CTGGT---CCTGTC-AAGGGCAAGACTCTCCTTGAAGCTATTGATGCCATCGAGCCTCCGGTC-----------------------------------------------------
>Nigrohirschioporus_trimiticus_B4105 Concatenation of 5 sequences
TACTGTGAAACTGCGAATGGCTCATTAAATCAGTTATAGTTTATTTGATGGTACATTGCTACAT-GGATAACTGTGGTAATTCTAGAGCTAATACATGCAATCAAGCCCCGACT-TCCGGAAGGGGTGTATTTATTAGATAAAAAACCAACGCGGTTCGCCGCTCCCTTGGTGATTCATAATAACTTCTCGAATCGCATGGCCTTGCGC--CGGCGATGCTTCATTCAAATATCTGCCCTATCAACTTTCGATGGTAGGATAGTGGCCTACCATGGTTTCAACGGGTAACGGGGAATAAGGGTTCGATTCCGGAGAGGGAGCCTGAGAAACGGCTACCACATCCAAGGAAGGCAGCAGGCGCGCAAATTACCCAATCCCGACAC-GGGGAGGTAGTGACAATAAATAACAATATAGGGCTCTTTTGGGTCTTATAATTGGAATGAGTACAATTTAAATCCCTTAACGAGGAACAATTGGAGGGCAAGTCTGGTGCCAGCAGCCGCGGTAATTCCAGCTCCAATAGCGTATATTAAAGTTGTTGCAGTTAAAAAGCTCGTAGTTGAACTTCAGGCCTGGCCGGGCGGTCTACCTCG-CGGTAAGTACT-ATCTGGCCGGGTCTTACC-TCTTGGTGAGCCGGTATGCCCTTCACTGGGTGTGCCGGGGAACCAGGACTTTTACCTTGAGAAAATTAGAGTGTTCAAAGCAGGCCTATGCCCGAATACATTAGCATGGAATAATAAAATAGGACGTGCGGTTCTATTTTGTTGGTTTCTAGAGTCGCCGTAATGATTAATAGGGATAGTTGGGGGCATTCGTATTCAGTTGCTAGAGGTGAAATTCTTGGATTTACTGAAGACGAACTATTGCGAAAGCATTTGCCAAGGATGTTTTCATTAATCAA-GAACGAAGGTTAGGGGATCGAAAACGATCAGATACCGTTGTAGTCTTAACAGTAAACTATGCCGACTAGGGATCGGGCGACCTCACTT-ATATGTGTCGCTCGGCACCTTACGAGAAATCAAAGT---------------------------------------------------------CGAG-T---G--------------TAG---------------ACGTG-----GGG-------------------------CTTTG-ATGCTGGCG--------------------------------------------------------------------------------------------------------------------------------------------GTCA--------------------------------------------------------------------------------------------------------------AACG-CA--AGTGCTCGA-----------------------GCCC-TC-GCTC---------TTAT-C-CACT-T--------AACC---CC------TGTGCACTTATC--------------------------------CGGAGT----------------GTCGCAGACTGG----------------------TGTCGG-------------------------------------------------TTTCGACTGGC--------------------------------------------TAAGGTCTGTCTCTCTGG----------------TCTG------------------------------ATTACA-AACGC-ATTGT---------------AATGTCTTG-TAGAATGTGTTA-----GCCGCA-T-ATAGGCT-----GAATTGT----AATACAACTTTCAACAACGGATCTCTTGGCTCTCGCATCGATGAAGAACGCAG-CGAAATGCGATAAGTAATGTGAATTGCAGAATTCAGTGAATCATCGAATCTTTGAACGCACCTTGCGCTCCTTGGCTAT-TCCGAGGAGCATGCCTGTTTGAGTGTCATG-TTAATCTCAACC------CCG-CCGG---------TTTTG---TAATCGCG-T--------GGGT---GTTGGAC-TTGGGGG---------C---TGCTGGTTT------GCT------TATG----------------TAAGCCG-GCTCCT-CTTGAATGCATT-----A--GCTT----------------GGACCTGT-TTCA-----CTT-GCGAGT-G-GTGTAAT--AA-------------TACT-A-TTC-GCTG---CGTGCAAGTGTAAA-------CTC-AT--TA-GGGTCTGCTTCTAA------TCGTCTTA--------------------------------------------------------------------------------------------------------------------------------------------------------------------------------------------CCTAGTAACTGCG-AGTGAAGCG-GGAAA-AGCTCAAATTT-AAAATCTGACG---GCTCT---GTCGTCCGAGTTGTAATCTGGAGAAGCGTTTTCCGCGTCGGACCGTGTACAAGTCTCTTGGAATAGAGCGTCATAGAGGGTGAGAATCCCG-TATATGGCACGGA--CAGCCGATGCTC-TGTGATACGC-TCTCGAAGAGTCGAGTTGTTTGGGAATGCAGCTCAAAAGGGGTGGTAAATTCCATCTAAAGCTAAATATAGGCGAGAGACCGATAGCGAACAAGTACCGTGAGGGAAAGATGAAAAGCACTTTGGAAAGAGAGTTAAACAGTACGTGAAATTGTTGAAAGGGAAAC-GCTTGAAGTCAGTCGC-GTCTGCCGAGACTCAGCCTTA--C-CT--CG----GTTTGGTGTACTTCTCGG-TTGGACGGGTCAACATCGGTTTTGACCGACGGATAAGGGAGGATTGAATGTGGCACCCTC----GGGTGTG-TTATAGCTT-TTCTTCGTATACGCCGGTGGGGACCGAGGACTGCAGCGCGCC-C--TT-GT-GGCCGAGGC--TTTG--CCTACGTA--ACGCGCTTAGGATGTTGACATAATGGCTTTAAGCGACCCGTCTTGAAACACGGA-CCAAGGAGTCTAACATGCTCGCGAGTGTTAGGGTGG-AAAACCCTTGCGCGGAATGAAAGTGAAAGTTGGGA--CCTCTGCGA---GGAGGGCACCGACGCCCGGCCCTGAAGTTCTCTGACGGTGCTGCGGTAGAGCGCGTATGTTGGGACCCGAAAGATGGTGAACTATGCCTGAATAGGGC-GAAGCCAGAGGAAACTCTGGT-GGAGGCTCGTAGC-GATTCTGACGTGCAAATC-GATCGTCAAATTTGGGTATAGGGGCGAAAGACTAATCGAACCATCTAGTAGCTGGTTCCTGCCGAAGTTT--CCCTCAGGATAGCAGAAACTCG-TATCAGATT-TATGTGGTAAAGCGAATGATTAGAGGCCTTGGGGTTGAAACAACCTTAACCTATTCTCAAACTTTAAATATGTAAGAACGGGCCGTCTCTTGA--TTGGACCGCT-CGACGATTGAGAGTTTCTAGTGGGCC-ATTTTTGGTAAGCAGAACTGGCGATGCGGGATGAACCGAACGCGAGGTTAAGGTGCCGGAATGCACGCTCATCAGACACCA-CAAAAGGTGTTAGTTCATCTAGACAGC-AGGACGGTGGCCATGGAAGTCGGAATCCGCTAAGGAGTGTGTAACAACTCACCTGCCGAAT-GAACTAGCCCTGA-AAATGGATGGCGCTCAAGCGTGCTACC---CATACCTCG-CCGTCCGCGTTGAAGTGACGCGCGGACGAGTAGGCAGGCGTGGAGGT-CCGTGAAGAAG-----------------------------------------------------------------------------------------------------------------------------------------------------------------------------------------------------------------------------------------------------------------------------------------------------------------------------------------------------------------------------------------------------------------------------------------------------------------------------------------------------------------------------------------------------------------------------------------------------------------------------------------------------------------------------------------------------------------------------------------------------------------------------------------------------------------------------------------------------------------------------------------------------------------------------------------------------------------------------------------------------------------------------------------------------------------------------------------------------------------------------------------------------------------------------------------------------------------------------------------GATTGTGCTATCCTCATCATCGCTGCCGGTACTGGTGAGTTCGAGGCTGGTATCTCCAAGGATGGCCAGACTCGTGAGCACGCATTGCTCGCCTTCACCCTCGGCGTGCGGCAACTCATCGTTGCCATCAACAAAATGGACACGACCAAGGTAAGGTT-TAATACGACGTCGTCGA-----TTTTGAGTC--T-AAAGCTAAG-----------TAACGTTATAGTGGTCCGAGGAGCGTTTCAATGAAATCGTCAAGGAAACCTCCAACTTCATCAAGAAGGTCGGCTACAACCCCAAGCAAGTTGCCTTCGTCCCGATTTCCGGCTGGCACGGTGACAACATGCTTGAGGAGTCCTCCAAGTGAGTAAAG--CCTCAAACCTCGCTTC----CATTATCATTATAATTGAATTTC---ACGTCGTGTAGCATGCCGTGGTACAAGGGCTGGACCAAGGATACCAAGG------------CTGGT---GTCGTC-AAGGGCAAGACTCTCCTTGAAGCTATTGATGCCATCGAGCCTCCGGTCCGCCCTGAGAACAAGCCCCTCCGTCTCCCGCTCCAGGATGTGTAC--------
>Nigrohirschioporus_trimiticus_B696 Concatenation of 5 sequences
TACTGTGAAACTGCGAATGGCTCATTAAATCAGTTATAGTTTATTTGATGGTACATTGCTACAT-GGATAACTGTGGTAATTCTAGAGCTAATACATGCAATCAAGCCCCGACT-TCCGGAAGGGGTGTATTTATTAGATAAAAAACCAACGCGGTTCGCCGCTCCCTTGGTGATTCATAATAACTTCTCGAATCGCATGGCCTTGCGC--CGGCGATGCTTCATTCAAATATCTGCCCTATCAACTTTCGATGGTAGGATAGTGGCCTACCATGGTTTCAACGGGTAACGGGGAATAAGGGTTCGATTCCGGAGAGGGAGCCTGAGAAACGGCTACCACATCCAAGGAAGGCAGCAGGCGCGCAAATTACCCAATCCCGACAC-GGGGAGGTAGTGACAATAAATAACAATATAGGGCTCTTTTGGGTCTTATAATTGGAATGAGTACAATTTAAATCCCTTAACGAGGAACAATTGGAGGGCAAGTCTGGTGCCAGCAGCCGCGGTAATTCCAGCTCCAATAGCGTATATTAAAGTTGTTGCAGTTAAAAAGCTCGTAGTTGAACTTCAGGCCTGGCCGGGCGGTCTACCTCG-CGGTAAGTACT-ATCTGGCCGGGTCTTACC-TCTTGGTGAGCCGGTATGCCCTTCACTGGGTGTGCCGGGGAACCAGGACTTTTACCTTGAGAAAATTAGAGTGTTCAAAGCAGGCCTATGCCCGAATACATTAGCATGGAATAATAAAATAGGACGTGCGGTTCTATTTTGTTGGTTTCTAGAGTCGCCGTAATGATTAATAGGGATAGTTGGGGGCATTCGTATTCAGTTGCTAGAGGTGAAATTCTTGGATTTACTGAAGACGAACTATTGCGAAAGCATTTGCCAAGGATGTTTTCATTAATCAA-GAACGAAGGTTAGGGGATCGAAAACGATCAGATACCGTTGTAGTCTTAACAGTAAACTATGCCGACTAGGGATCGGGCGACCTCACTT-ATATGTGTCGCTCGGCACCTTACGAGAAATCTAAGT---------------------------------------------------------CGAG-T---G--------------TAG---------------ACGTG-----GGG-------------------------CTTTG-ATGCTGGCG--------------------------------------------------------------------------------------------------------------------------------------------GTCA--------------------------------------------------------------------------------------------------------------AACG-CA--AGTGCTCGA-----------------------GCCC-TC-GCTC---------TTAT-C-CACT-T--------AACC---CC------TGTGCACTTATC--------------------------------CGGAGT----------------GTCGCAGACTGG----------------------TGTCGG-------------------------------------------------TTTCGACTGGC--------------------------------------------TAAGGTCTGTCTCTCTGG----------------TCTG------------------------------ATTACA-AACGC-ATTGT---------------AATGTCTTG-TAGAATGTGTTA-----GCCGCA-T-ATAGGCT-----GAATTGT----AATACAACTTTCAACAACGGATCTCTTGGCTCTCGCATCGATGAAGAACGCAG-CGAAATGCGATAAGTAATGTGAATTGCAGAATTCAGTGAATCATCGAATCTTTGAACGCACCTTGCGCTCCTTGGCTAT-TCCGAGGAGCATGCCTGTTTGAGTGTCATG-TTAATCTCAACC------CCG-CCGG---------TTTTG---TAATCGCG-T--------GGGT---GTTGGAC-TTGGGGG---------C---TGCTGGTTT------GCT------TATG----------------TAAGCCG-GCTCCT-CTTGAATGCATT-----A--GCTT----------------GGACCTGT-TTCA-----CTT-GCGAGT-G-GTGTAAT--AA-------------TACT-A-TTC-GCTG---CGCGCAAGTGTAAA-------CTC-AT--TA-GGGTCTGCTTCTAA------TCGTCTTA--------------------------------------------------------------------------------------------------------------------------------------------------------------------------------------------CCTAGTAACTGCG-AGTGAAGCG-GGAAA-AGCTCAAATTT-AAAATCTGACG---GCTCT---GTCGTCCGAGTTGTAATCTGGAGAAGCGTTTTCCGCGTCGGACCGTGTACAAGTCTCTTGGAATAGAGCGTCATAGAGGGTGAGAATCCCG-TATATGGCACGGA--CAGCCGATGCTC-TGTGATACGC-TCTCGAAGAGTCGAGTTGTTTGGGAATGCAGCTCAAAAGGGGTGGTAAATTCCATCTAAAGCTAAATATAGGCGAGAGACCGATAGCGAACAAGTACCGTGAGGGAAAGATGAAAAGCACTTTGGAAAGAGAGTTAAACAGTACGTGAAATTGTTGAAAGGGAAAC-GCTTGAAGTCAGTCGC-GTCTGCCGAGACTCAGCCTTA--C-CT--CG----GTTTGGTGTACTTCTCGG-TTGGACGGGTCAACATCGGTTTTGACCGACGGATAAGGGAGGATTGAATGTGGCACCCTC----GGGTGTG-TTATAGCTT-TTCTTCGTATACGCCGGTGGGGACCGAGGACTGCAGCGCGCC-C--TT-GT-GGCCGAGGC--TTTG--CCTACGTA--ACGCGCTTAGGATGTTGACATAATGGCTTTAAGCGACCCGTCTTGAAACACGGA-CCAAGGAGTCTAACATGCTCGCGAGTGTTAGGGTGG-AAAACCCTTGCGCGGAATGAAAGTGAAAGTTGGGA--CCTCTGCGA---GGAGGGCACCGACGCCCGGCCCTGAAGTTCTCTGACGGTGCTGCGGTAGAGCGCGTATGTTGTGACCCGAAAGATGGTGAACTATGCCTGAATAGGGC-GAAGCCAGAGGAAACTCTGGT-GGAGGCTCGT--------------------------------------------------------------------------------------------------------------------------------------------------------------------------------------------------------------------------------------------------------------------------------------------------------------------------------------------------------------------------------------------------------------------------------------------------------------------------------------------------------------------------------------------------------------------------------------------------------------------------------------------------------------------------------------------------------------------------------------------------------------------------------------------------------------------------------------------------------------------------------------------------------------------------------------------------------------------------------------------------------------------------------------------------------------------------------------------------------------------------------------------------------------------------------------------------------------------------------------------------------------------------------------------------------------------------------------------------------------------------------------------------------------------------------------------------------------------------------------------------------------------------------------------------------------------------------------------------------------------------------------------------------------------------------------------------------------------------------------------------------------------------------------------------------------------------------------------------------------------------------------------------------------------------------------------------------------------------------------------------------------------------------------------------------------------------------------------------------------------------------------------------------------------------------------------------------------------------------------------------------------------------------------------------------------------------------------------------------------------------------------------------------------------------------
>Pallidohirschioporus_versicolor_Dai_19331 Concatenation of 5 sequences
TACTGTGAAACTGCGAATGGCTCATTAAATCAGTTATAGTTTATTTGATGGTACATTGCTACAT-GGATAACTGTGGTAATTCTAGAGCTAATACATGCAATCAAGCCCCGACT-TCCGGAAGGGGTGTATTTATTAGATAAAAAACCAACGCGGTTCGCCGCTCCCTTGGTGATTCATAATAACTTCTCGAATCGCATGGCCTTGTGC--CGGCGATGCTTCATTCAAATATCTGCCCTATCAACTTTCGATGGTAGGATAGTGGCCTACCATGGTTTCAACGGGTAACGGGGAATAAGGGTTCGATTCCGGAGAGGGAGCCTGAGAAACGGCTACCACATCCAAGGAAGGCAGCAGGCGCGCAAATTACCCAATCCCGACAC-GGGGAGGTAGTGACAATAAATAACAATATAGGGCTCTTTTGGGTCTTATAATTGGAATGAGTACAATTTAAATCCCTTAACGAGGAACAATTGGAGGGCAAGTCTGGTGCCAGCAGCCGCGGTAATTCCAGCTCCAATAGCGTATATTAAAGTTGTTGCAGTTAAAAAGCTCGTAGTTGAACTTCAGACCTGGCCGGGCGGTCTGCCTCA-CGGTATGTACT-GTCTGGCCGGGTCTTACC-TCTTGGTGAGCCGGCATGCCCTTTACTGGGTGTGTCGGGGAACCAGGACCTTTACCTTGAGAAAATTAGAGTGTTCAAAGCAGGCCTATGCCCGAATACATTAGCATGGAATAATAAAATAGGACGTGCGGTTCTATTTTGTTGGTTTCTAGAGTCGCCGTAATGATTAATAGGGATAGTTGGGGGCATTAGTATTCAGTTGCTAGAGGTGAAATTCTTGGATTTACTGAAGACTAACTATTGCGAAAGCATTTGCCAAGGATGTTTTCATTAATCAA-GAACGAAGGTTAGGGGATCGAAAACGATCAGATACCGTTGTAGTCTTAACAGTAAACTATGCCGACTAGGGATCGGGCGACCTCACTT-TTATGTGTCGCTCGGCACCTTACGAGAAATCAAAGT---------------------------------------------------------CGAG-T---T--------------TTG---------------AAGT-------GG-------------------------GCTTG-ATGCTGGCT--------------------------------------------------------------------------------------------------------------------------------------------TGTAACAGAGCAC--------------------------------------------------------------------------------------------------------------TGTGCTCAG-------------------------CC-CC-GCTC---------CAAT-C-CATT-C--------AACC---CC------TGTGCACTATT---------------------------------CGGAGT----------------GTTGCAAGCTGAGACAAT----GTGGGTG---TGACCCGGTTGTATTTTTAATG----------------CGACTTGGG------TTACTATCAAACGGT--------------------------------------------CAAGGCTTGTCCTCCGGT----------------TTAT------------------------------ATTACA-AACAC-TT-TT---------------ATTGTCTTG-TAGAATGTATTA-----GCCTCT-CGTTAGGCG-----AAACTTA----AATACAACTTTCAACAACGGATCTCTTGGCTCTCGCATCGATGAAGAACGCAG-CGAAATGCGATAAGTAATGTGAATTGCAGAATTCAGTGAATCATCGAATCTTTGAACGCACCTTGCGCTCCTTGGCTAT-TCCGAGGAGCATGCCTGTTTGAGTGTCATG-TTAATATCAACT------CCG-ATGGT--------TTTTG----TTAACTATT--------GGGT---GTTGGAC-TTGGAGGTT-----AG----TGCTGGCTG------------------C----------------AAAGTCG-GCTCCT-CTTGAATGCATT-----A--GCTT----------------GGACCTGTGCGCG-----TTT-GCTAGC-G-GTGTAAT--AC-------------ATTT-TATTC-ACCA----CGGGCCGTGTCAC-------TAT-----TA-GGGTCTGCTTCTAA------TCGTCCTC--------------------------------------------------------------------------------------------------------------------------------------------------------------------------------------------CCTAGTAACTGCG-AGTGAAGCG-GGAAA-AGCTCAAATTT-AAAATCTGGCG---GCTTT---GTCGTCCGAGTTGTAATCTGGAGAAGCGTTTTCCGTGTCGGACCGTGCACAAGTCTCTTGGAACAGAGCGTCATAGAGGGTGAGAATCCCG-TCTTTGGCACGGA--CAGCCGATACTT-TGTGATACGT-TTTCAAAGAGTCGAGTTGTTTGGGAATGCAGCTCAAAATGGGTGGTAAATTCCATCTAAAGCTAAATATAGGCGAGAGACCGATAGCGAACAAGTACCGTGAGGGAAAGATGAAAAGCACTTTGGAAAGAGAGTTAAATAGTACGTGAAATTGTTGAAAGGGAAAC-GCTTGAAGTCAGTCGC-GTCTGCCGGGACTCAGCCTTA--CTTT--TT----GTATGGTGTATTTCCTGG-TTTGACGGGTCAACATCGATTTTGACCGATGGATAAAGGAGAAGGGAATGTGGCACCTCC----GGGTGTG-TTATAGCCC-T-CTTTGTATACATCGGTTGGGATCGAGGACTGCAGCACGCC-C--TT-GT-GGCCGGGGG--TTCG-CCCTACGTA--TCGTGCTTAGGATGTTGACATAATGGCTTTAAGCGACCCGTCTTGAAACACGGA-CCAAGGAGTCTAACATGCTCGCGAGTGTTAGGGTGG-AAAACCCTTGCGCGTAATGAAAGTGAAGGTTGGGA--CCTCTGCGA---GGAGGGCACCGACGCCCGGCCCTGAAGTTCTCTGACGGTGCTGCGGTAGAGCGCGTATGTTGGGACCCGAAAGATGGTGAACTATGCCTGAATAGGGC-GAAGCCAGAGGAAACTCTGGT-GGAGGCTCGTAGC-GATTCTGACGTGCAAATC-GATCGTCAAATTTGGGTATAGGGGCGAAAGACTAATCGAACCATCTAGTAGCTGGTTCCTGCCGAAGTTT--CCCTCAGGATAGCAGAAACTCG-TATCAGATT-TATGTGGTAAAGCGAATGATTAGAGGCCTTGGGGTTGAAACAACCTTAACCTATTCTCAAACTTTAAATATGTAAGAACGGGCCGTCTCTTAA--TTGGACCGCT-CGACGATTGAGAGTTTCTAGTGGGCC-ATTTTTGGTAAGCAGAACTGGCGATGCGGGATGAACCGAACGCGAGGTTAAGGTGCCGGAATACACGCTCATCAGACACCA-CAAAAGGTGTTAGTTCATCTAGACAGC-AGGACGGTGGCCATGGAAGTCGGAACCCGCTAAGGAGTGTGTAACAACTCACCTGCCGAAT-GAACTAGCCCTGA-AAATGGATGGCGCTCAAGCGTGTTACC---CATACCTCG-CCGTCCGCGTTGAAGTGACGCGCGGACGAGTAGGCAGGCGTGGAGGT-CCGTGAAGAAG--------------------------------------------------------------------------------------------------------------------------------------------------------------------------------------------------------------------------------------------------------------------------------------------------------------------------------------------------------------------------------------------------------------------------------------------------------------------------------------------------------------------------------------------------------------------------------------------------------------------------------------------------------------------------------------------------------------------------------------------------------------------------------------------------------------------------------------------------------------------------------------------------------------------------------------------------------------------------------------------------------------------------------------------------------------------------------------------------------------------------------------------------------------------------------------------------------------------------------------------TGTGCTATCCTCATCATTGCCGGTGGTACTGGTGAGTTCGAGGCTGGTATCTCCAAGGATGGCCAGACTCGTGAGCATGCGCTGCTTGCGTTCACTCTTGGTGTGCGTCAACTCATTGTCGCCGTCAACAAAATGGATACCACAAAGGTCTGTTA-TTTAACAAAATTTCTAT-----AGTAATGTG--T-TTATTTAAA-----------TTTTATTACAGTGGTCCCAGGATCGTTTCAACGAAATTGTCAAGGAAACGTCCAATTTCATCAAGAAAGTTGGCTACAACCCTAAGGCGGTCGCTTTCGTTCCGATCTCCGGCTGGCACGGTGACAACATGATTGAGGAGTCTACCAAGTACGTGGAA--CTTGAATTTGTCTATA-----TAAGATCTATGCTCACAGTATG-----TTTTCATAGCATGCCGTGGTACAAAGGCTGGTCAAAGGAAATAAAGACCAAGAGCGGGCCCGAA---ACGGTG-ACCGGCAAGACTCTCCTGGACGCCATCGATGCCATTGAACCTCCTTCTCGTCCGTCGGACAAACCTCTCCGCCTTCCTCTCCAGGATGTCTACAAGATC--
>Perennihirschioporus_fumosoavellaneus_JV_2203/_80 Concatenation of 5 sequences
-ACTGTGAAACTGCGAATGGCTCATTAAATCAGTTATAGTTTATTTGATGGTACATTGCTACAT-GGATAACTGTGGTAATTCTAGAGCTAATACATGCAATCAAGCCCCGACT-TTCGGAAGGGGTGTATTTATTAGATAAAAAACCAACGCGGTTCGCCGCTCCCTTGGTGATTCATAATAACTTCTCGAATCGCATGGCCTTGCGC--CGGCGATGCTTCATTCAAATATCTGCCCTATCAACTTTCGATGGTAGGATAGTGGCCTACCATGGTTTCAACGGGTAACGGGGAATAAGGGTTCGATTCCGGAGAGGGAGCCTGAGAAACGGCTACCACATCCAAGGAAGGCAGCAGGCGCGCAAATTACCCAATCCCGACAC-GGGGAGGTAGTGACAATAAATAACAATATAGGGCTCTTTTGGGTCTTATAATTGGAATGAGTACAATTTAAATCCCTTAACGAGGAACAATTGGAGGGCAAGTCTGGTGCCAGCAGCCGCGGTAATTCCAGCTCCAATAGCGTATATTAAAGTTGTTGCAGTTAAAAAGCTCGTAGTTGAACTTCAGGCCTGGCCGGGCGGTCTGCCTCA-CGGTATGTACT-GTCTGGCTGGGTCTTACC-TCTTGGTGAGTCGTCATGCCCTTCACTGGGTGTGGCGAGGAACCAGGACCTTTACCTTGAGAAAATTAGAGTGTTCAAAGCAGGCCTATGCCCGAATACATTAGCATGGAATAATAAAATAGGACGTGCGGTTCTATTTTGTTGGTTTCTAGAGTCGCCGTAATGATTAATAGGGATAGTTGGGGGCATTAGTATTCAGTTGCTAGAGGTGAAATTCTTGGATTTACTGAAGACTAACTACTGCGAAAGCATTTGCCAAGGATGTTTTCATTAATCAA-GAACGAAGGTTAGGGGATCGAAAACGATCAGATACCGTTGTAGTCTTAACAGTAAACTATGCCGACTAGGGATCGGGCGACCTCACTT-TTATGTGTCGCTCGGCACCTTACGAGAAATCAAAGT---------------------------------------------------------CGAGTT---T--------------TTG---------------AAGT--------G-------------------------GCTTG-ATGCTGGCT--------------------------------------------------------------------------------------------------------------------------------------------TTTTAACCAAAGC----------------------------------------------------------------------------------------------------------AA--CGTGCTCGG-------------------------CC-CC-GCTC---------CAAT-C-CACT-C--------AACC---CC------TGTGCACTATT---------------------------------CGGAGT----------------GTTGCAGAC----------------------TGGTGTCGGTTTTC-----------------------------------------------AAACTGGC--------------------------------------------TAAGGTTTGTCCTCCGAC----------------TTTT------------------------------ATTACA-AACGC-TTCAT---------------TGTGTCTTG-TAGAATGTCTTA-----GCCGTT----TAGGCT-----GAATTGA----AATACAACTTTCAACAACGGATCTCTTGGCTCTCGCATCGATGAAGAACGCAG-CGAAATGCGATAAGTAATGTGAATTGCAGAATTCAGTGAATCATCGAATCTTTGAACGCACCTTGCGCTCCTTGGCTAT-TCCGAGGAGCATGCCTGTTTGAGTGTCATG-TTAATCTCAACC------CCT-TCGGT--------TTTGTAATGAGACTGGTT--------GGGT---GTTGGAC-TTGGAGGTC-----TT----TGCTGGCTC------GTT------T-AG----------------AGAGTCG-GCTCCT-CTAGAATGCATT-----A--GCTT---------------TGGACCTGTGCGCG-----TG--CTTAGC-G-GTGTAAT--AGG------------CTTT-TATTC-ACCA---CATGAGCGCGTTGT-------TCA-CTCTTA-GGGTCTGCCTCTAA------TCGTCTTC--------------------------------------------------------------------------------------------------------------------------------------------------------------------------------------------CCTAGTAACTGCG-AGTGAAGCG-GGAAA-AGCTCAAATTT-AAAATCTGGCG---GTTTT---GCTGCCCGAGTTGTAATCTGGAGAAGCGTTTTCCGTGTCGGACCGTGCACAAGTCTCTTGGAATAGAGCGTCATAGAGGGTGAGAATCCCG-TATATGGCACGGA--CAGCCGATACTT-TGTGATACGC-TCTCGAAGAGTCGAGTTGTTTGGGAATGCAGCTCAAAATGGGTGGTAAATTCCATCTAAAGCTAAATATTGGCGAGAGACCGATAGCGAACAAGTACCGTGAGGGAAAGATGAAAAGCACTTTGGAAAGAGAGTTAAACAGTACGTGAAATTGTTGAAAGGGAAAC-GCTTGAAGTCAGTCGC-GTCTCCCGGGATTCAGCCTTA--C-CTTGTG----GTTTGGTGTACTTCCCGG-TTGGACGGGTCAACATCGATTTTGACCGACGGATAAAGGAGAAGGGAATGTGGCACCTCT----GGGTGTG-TTATAGCCC-T-CTTTGTATACGCCGGTTGGGATCGAGGACTGCAGCATGCC-C--TT-GT-GGCCGGGGC--TTTT-GCCTACGTA--TCGTGCTTAGGATGTTGACATAATGGCTTTAAGCGACCCGTCTTGAAACACGGA-CCAAGGAGTCTAACATGCTCGCGAGTGTTAGGGTGG-AAAACCCTTGCGCGTAATGAAAGTGAAAGTTGGGA--CCTCCGCGA---GGAGGGCACCGACGCCCGGCCCTGAAGTTCTCTGACGGTGCTGCGGTAGAGCGCGTATGTTGGGACCCGAAAGATGGTGAACTATGCCTGAATAGGGC-GAAGCCAGAGGAAACTCTGGT-GGAGGCTCGTAGC-GATTCTGACGTGCAAATC-GATCGTCAAATTTGGGTATAGGGGCGAAAGACTAATCGAACCATCTAGTAGCTGGTTCCTGCCGAAGTTT--CCCTCAGGATAGCAGAAACTCG-TATCAGATT-TATGTGGTAAAGCGAATGATTAGAGGCCTTGGGGTTGAAACAACCTTAACCTATTCTCAAACTTTAAATATGTAAGAACGGGCCGTCTCTTAA--TTGGACCGCT-CGACGATTGAGAGTTTCTAGTGGGCC-ATTTTTGGTAAGCAGAACTGGCGATGCGGGATGAACCGAACGCGAGGTTAAGGTGCCGGAATGCACGCTCATCAGACACCA-CAAAAGGTGTTAGTTCATCTAGACAGC-AGGACGGTGGCCATGGAAGTCGGAATCCGCTAAGGAGTGTGTAACAACTCACCTGCCGAAT-GAACTAGCCCTGA-AAATGGATGGCGCTCAAGCGTGCTACC---CATACCTCG-CCGTCCGCGTTGAAGTGACGCGCGGACGAGTAGGCAGGCGTGGAGGT-CCGTGAAGAAG--------------------------------------------------------------------------------------------------------------------------------------------------------------------------------------------------------------------------------------------------------------------------------------------------------------------------------------------------------------------------------------------------------------------------------------------------------------------------------------------------------------------------------------------------------------------------------------------------------------------------------------------------------------------------------------------------------------------------------------------------------------------------------------------------------------------------------------------------------------------------------------------------------------------------------------------------------------------------------------------------------------------------------------------------------------------------------------------------------------------------------------------------------------------------------------------------------------------------------------------TGCGCTATTCTCATCATCGCTGCCGGTACTGGTGAGTTCGAAGCTGGTATCTCCAAGGATGGCCAGACTCGTGAGCATGCCCTGCTCGCATTCACCCTCGGTGTGCGGCAACTCATTGTCGCCGTCAACAAAATGGACACGACGAAGGTTTGTTC-TCCTGCCACTTTGGCA------AAAGAGCTT--T-TAG-CTAAAC----------ACTGTTTACAGTGGTCTGAGGATCGTTTCAACGAAATCGTCAAGGAAACGTCCAACTTCATCAAGAAGGTCGGCTACAACCCCAAGGCAGTCGCCTTCGTCCCGATCTCCGGCTGGCACGGCGACAACATGCTCGAGGAGTCATCCAAGTAAGTAGAA--AATGATATTATACCGA------AAGAGATAATCTTACGAATTA-----AAACTTTAGCATGCCGTGGTATAAGGGCTGGACCAAGGAGACGAAGG------------CTGGC---GTTGTT-AAGGGCAAGACCCTCCTTGATGCTATCGATGCCATTGAACCCCCGGTTCGT--------------------------------------------------
>Perennihirschioporus_variabilis_B856 Concatenation of 5 sequences
TACTGTGAAACTGCGAATGGCTCATTAAATCAGTTATAGTTTATTTGATGGTACATTGCTACAT-GGATAACTGTGGTAATTCTAGAGCTAATACATGCAATCAAGCCCCGACT-TCCGGAAGGGGTGTATTTATTAGATAAAAAACCAACGCGGTTCGCCGCTCCCTTGGTGATTCATAATAACTTCTCGAATCGCATGGCCTTGCGC--CGGCGATGCTTCATTCAAATATCTGCCCTATCAACTTTCGATGGTAGGATAGTGGCCTACCATGGTTTCAACGGGTAACGGGGAATAAGGGTTCGATTCCGGAGAGGGAGCCTGAGAAACGGCTACCACATCCAAGGAAGGCAGCAGGCGCGCAAATTACCCAATCCCGACAC-GGGGAGGTAGTGACAATAAATAACAATATAGGGCTCTTTTGGGTCTTATAATTGGAATGAGTACAATTTAAATCCCTTAACGAGGAACAATTGGAGGGCAAGTCTGGTGCCAGCAGCCGCGGTAATTCCAGCTCCAATAGCGTATATTAAAGTTGTTGCAGTTAAAAAGCTCGTAGTTGAACTTCAGGCCTGGCCGGGCGGTCTGCCTCG-CGGTATGTACT-GTCTGGCTGGGTCTTACC-TCTTGGTGAGTCGTCATGCCCTTCACTGGGTGTGGCGAGGAACCAGGACCTTTACCTTGAGAAAATTAGAGTGTTCAAAGCAGGCCTATGCCCGAATACATTAGCATGGAATAATAAAATAGGACGTGCGGTTCTATTTTGTTGGTTTCTAGAGTCGCCGTAATGATTAATAGGGATAGTTGGGGGCATTAGTATTCAGTTGCTAGAGGTGAAATTCTTGGATTTACTGAAGACTAACTACTGCGAAAGCATTTGCCAAGGATGTTTTCATTAATCAA-GAACGAAGGTTAGGGGATCGAAAACGATCAGATACCGTTGTAGTCTTAACAGTAAACTATGCCGACTAGGGATCGGGCGACCTCACTT-TTATGTGTCGCTCGGCACCTTACGAGAAATCAAAGT---------------------------------------------------------CGAGTT---T--------------TTG---------------AAGT-------GG-------------------------GCTTG-ATGCTGGCC--------------------------------------------------------------------------------------------------------------------------------------------TTTAACCAAAGGC----------------------------------------------------------------------------------------------------------AA--CGTGCTCGG-------------------------CC-CC-GCTC---------CAAT-C-CACT-C--------AACC---CC------TGTGCACTATTC--------------------------------CGGAGT----------------GTTGCAGAC----------------------TGGCGTCGGTTTTC----------------------------------------------AAAACTGGC--------------------------------------------TAAGGTTTGTCCTCCGGC-----------------TTT------------------------------ATTACA-AACGC-TTCAT---------------TGTGTCTTG-TAGAATGTCTTG-----GCCGTC----TAGGCT-----GAATTGA----AATACAACTTTCAACAACGGATCTCTTGGCTCTCGCATCGATGAAGAACGCAG-CGAAATGCGATAAGTAATGTGAATTGCAGAATTCAGTGAATCATCGAATCTTTGAACGCACCTTGCGCTCCTTGGCTAT-TCCGAGGAGCATGCCTGTTTGAGTGTCATG-TTAATCTCAACC------CCT-TCGGT--------TTTGTAATGAGACTGGTT--------GGGT---GTTGGAC-TTGGAGGTC-----TT----TGCTGGCTC------GTT------T--T----------------AGAGTCG-GCTCCT-CTAGAATGCATT-----A--GCTT---------------TGGACCTGTGCGCG-----TG--CTTAGC-G-GTGTAAT--AGG------------CTTT-TATTC-ACCA---CACGAGCGCGTCGT-------TCA-CTCTTA-GGGTCTGCTTCTAA------TCGTCTTC--------------------------------------------------------------------------------------------------------------------------------------------------------------------------------------------CCTAGTAACTGCG-AGTGAAGCG-GGAAA-AGCTCAAATTT-AAAATCTGGCG---GTTTT---GCTGCCCGAGTTGTAATCTGGAGAAGCGTTTTCCGTGTCGGACCGTGTACAAGTCTCTTGGAATAGAGCGTCATAGAGGGTGAGAATCCCG-TATATGGCACGGA--CAGCCGATACTTTTGTGATACGC-TCTCGAAGAGTCGAGTTGTTTGGGAATGCAGCTCAAAATGGGTGGTAAATTCCATCTAAAGCTAAATATTGGCGAGAGACCGATAGCGAACAAGTACCGTGAGGGAAAGATGAAAAGCACTTTGGAAAGAGAGTTAAACAGTACGTGAAATTGTTGAAAGGGAAAC-GCTTGAAGTCAGTCGC-GTCTGCCGGGATTCAGCCTTA--C-CT--TG----GTTTGGTGTACTTCCCGG-TTGGACGGGTCAACATCGATTTTGACCGACGGATAAAGGAGAAGGGAATGTGGCACCTCC----GGGTGTG-TTATAGCCC-T-CTTTGTATACGCCGGTTGGGATCGAGGACTGCAGCACGCC-C-TTT-GT-GGCCGGGGC--TTTT-GCCTACGTA--TCGTGCTTAGGATGTTGACATAATGGCTTTAAGCGACCCGTCTTGAAACACGGA-CCAAGGAGTCTAACATGCTCGCGAGTGTTAGGGTGG-AAAACCCTTGCGCGTAATGAAAGTGAAAGTTGGGA--CCTCCGTGA---GGAGGGCACCGACGCCCGGCCCTGAAGTTCTCTGACGGTGCTGCGGTAGAGCGCGTATGTTGGGACCCGAAAGATGGTGAACTATGCCTGAATAGGGC-GAAGCCAGAGGAAACTCTGGT-GGAGGCTCGTAGC-GATTCTGACGTGCAAATC-GATCGTCAAATTTGGGTATAGGGGCGAAAGACTAATCGAACCATCTAGTAGCTGGTTCCTGCCGAAGTTT--CCCTCAGGATAGCAGAAACTCG-TATCAGATT-TATGTGGTAAAGCGAATGATTAGAGGCCTTGGGGTTGAAACAACCTTAACCTATTCTCAAACTTTAAATATGTAAGAACGGGCCGTCTCTTAA--TTGGACCGCT-CGACGATTGAGAGTTTCTAGTGGGCC-ATTTTTGGTAAGCAGAACTGGCGATGCGGGATGAACCGAACGCGAGGTTAAGGTGCCGGAATGCACGCTCATCAGACACCA-CAAAAGGTGTTAGTTCATCTAGACAGC-AGGACGGTGGCCATGGAAGTCGGAATCCGCTAAGGAGTGTGTAACAACTCACCTGCCGAAT-GAACTAGCCCTGA-AAATGGATGGCGCTCAAGCGTGCTACC---CATACCTCG-CCGTCCGCGTTGAAGTGACGCGCGGACGAGTAGGCAGGCGTGGAGGT-CCGTGAAGAAG--------------------------------------------------------------------------------------------------------------------------------------------------------------------------------------------------------------------------------------------------------------------------------------------------------------------------------------------------------------------------------------------------------------------------------------------------------------------------------------------------------------------------------------------------------------------------------------------------------------------------------------------------------------------------------------------------------------------------------------------------------------------------------------------------------------------------------------------------------------------------------------------------------------------------------------------------------------------------------------------------------------------------------------------------------------------------------------------------------------------------------------------------------------------------------------------------------------------------------------------TGCGCTATCCTCATCATTGCTGCCGGTACTGGTGAGTTCGAGGCTGGTATCTCCAAGGATGGCCAGACTCGTGAGCACGCCCTGCTCGCATTCACCCTCGGTGTGCGGCAACTCATTGTCGCCGTCAACAAAATGGACACGACGAAGGTTTGTTC-TCCGGCAACTTCAGCA------GACGACCTT--T-TAG-CTAATT----------AACGTTTACAGTGGTCTGAGGACCGTTTCAATGAAATCGTCAAGGAAACGTCCAACTTCATCAAGAAGGTCGGCTACAACCCCAAGGCAGTCGCCTTCGTCCCGATCTCCGGCTGGCACGGCGACAACATGCTCGAGGAGTCATCCAAGTAAGTAGAA--AATGATATTATACCGA------AAGAGATGATCTTACAAATTA-----AAACTTTAGCATGCCGTGGTATAAGGGCTGGACCAAGGAGACGAAGG------------CTGGC---GTTGTT-AAGGGCAAGACCCTCCTTGATGCTATCGATGCCATTGAACCCCCGGTTCGT--------------------------------------------------
>Trichaptum_byssogenum_Dai_15555 Concatenation of 5 sequences
TACTGTGAAACTGCGAATGGCTCATTAAATCAGTTATAGTTTATTTGATGGTACATTGCTACAT-GGATAACTGTGGTAATTCTAGAGCTAATACATGCAATCAAGCCCCGACT-TCCGGAAGGGGTGTATTTATTAGATAAAAAACCAACGCGGTTCGCCGCTCCCTTGGTGATTCATAATAACTTCTCGAATCGCATGGCCTTGCGC--CGGCGATGCTTCATTCAAATATCTGCCCTATCAACTTTCGATGGTAGGATAGTGGCCTACCATGGTTTCAACGGGTAACGGGGAATAAGGGTTCGATTCCGGAGAGGGAGCCTGAGAAACGGCTACCACATCCAAGGAAGGCAGCAGGCGCGCAAATTACCCAATCCCGACAC-GGGGAGGTAGTGACAATAAATAACAATATAGGGCTCTTTTGGGTCTTATAATTGGAATGAGTACAATTTAAATCCCTTAACGAGGAACAATTGGAGGGCAAGTCTGGTGCCAGCAGCCGCGGTAATTCCAGCTCCAATAGCGTATATTAAAGTTGTTGCAGTTAAAAAGCTCGTAGTTGAACTTCAGACCTGGCCGGGCGGTCTGCCTCG-CGGTATGTACT-GTCTGGCCGGGTCTTACC-TCTTGGTGAGCCGGCATGCCCTTTACTGGGTGTGTCGGGGAACCAGGACCTTTACCTTGAGAAAATTAGAGTGTTCAAAGCAGGCCTATGCCCGAATACATTAGCATGGAATAATAAAATAGGACGTGCGGTTCTATTTTGTTGGTTTCTAGAGTCGCCGTAATGATTAATAGGGATAGTTGGGGGCATTAGTATTCAGTTGCTAGAGGTGAAATTCTTGGATTTACTGAAGACTAACTACTGCGAAAGCATTTGCCAAGGATGTTTTCATTAATCAA-GAACGAAGGTTAGGGGATCGAAAACGATCAGATACCGTTGTAGTCTTAACAGTAAACTATGCCGACTAGGGATCGGGCGACCTCACTA-TCATGTGTCGCTCGGCACCTTACGAGAAATCAAAGT---------------------------------------------------------CGAG-T---T--------------TTG---------------AAGT-------GG-------------------------GCTTG-ATGCTGGCG--------------------------------------------------------------------------------------------------------------------------------------------TTTCAATCGAGAC--------------------------------------------------------------------------------------------------------G-CA--TGTGCTCAG-------------------------CC-CC-GCTC---------CAAA-TCCACT-C--------AACC---CC------TGTGCACTATT---------------------------------CGGAGTTTGGAT--T----AGGGTGGCTGGCGTGT-----------------TTGGTCCCGATTTGGTTCGAG----------------------------------GCTAAAAAGGCTAAC--------------------------------------------CGATACCCTAACTCTCCG----------------TCCA------------------------------TTTACA-AACGC-TTCAT---------------TGTGTCTTG-TCGAATGTCTTA-----GCCGTT----TAGGCG-----AATTTAA----AATACAACTTTCAACAACGGATCTCTTGGCTCTCGCATCGATGAAGAACGCAG-CGAAATGCGATAAGTAATGTGAATTGCAGAATTCAGTGAATCATCGAATCTTTGAACGCACCTTGCGCTCCTTGG-TAT-TCCGAGGAGCATGCCTGTTTGAGTGTCATG-TTAATCTCAACC------TCC-CCGGC--------TTTTT---TTGCTTTGGG--------GGGC---GTTGGAC-TTGGAGGTC-----TTG---TGCTGGCTG------------------C----------------AAAGTCG-GCTCCT-CTTGAATGCATT-----A--GCTT-----------------GGACCTTCTTCG-----T---GTCTGC-G-GTGTGAT--AG--------------TTC-TATTC-ACCT---CGGGCTCGTAGGAA-------TTT---------GGTCTGCTT--------------------------------------------------------------------------------------------------------------------------------------------------------------------------------------------------------------CCTAGTAACTGCG-AGTGAAGCG-GGAAA-AGCTCAAATTT-AAAATCTGGCG---GTTTT---GCCGTCCGAGTTGTAATCTGGAGAAGCGTTTTCCGCGTCGGACCGTGCACAAGTCCCTTGGAACAGGGCGTCATAGAGGGTGAGAATCCCG-TATATGGCACGGA--CTCCCGGTGCTT-TGTGATACGC-TCTCGAAGAGTCGAGTTGTTTGGGAATGCAGCTCAAAATGGGTGGTAAATTCCATCTAAAGCTAAATATTGGCGAGAGACCGATAGCGAACAAGTACCGTGAGGGAAAGATGAAAAGCACTTTGGAAAGAGAGTTAAACAGTACGTGAAATTGTTGAAAGGGAAAC-GCTTGAAGTCAGTCGC-GTCTGCCGGGACTCAGCCTAG--C-TT--CG----GCTTGGTGTACTTCTCGG-TTGGACGGGTCAACATCGATTTCGACCGACGGACAAAGGAGGAGGGAATGTGGCACCTTC----GGGTGTG-TTATAGCCC-TCTTTCGGATACGCCGGTTGGGATCGAGGACCGCAGCGCGCC-C--TT-GT-GGCCGGAGG--TTCG-CCTCACGTT--ACGCGCTTAGGATGTTGACATAATGGCTTTAAGCGACCCGTCTTGAAACACGGA-CCAAGGAGTCTAACATGCTCGCGAGTGTTAGGGTGG-AAAACCCTTGCGCGTAATGAAAGTGAAAGTTGGGA--CCTCTGCGA---GGAGGGCACCGACGCCCGGCCCTGAAGTTCTCTGACGGTGCTGCGGTAGAGCGCGTATGTTGGGACCCGAAAGATGGTGAACTATGCCTGAATAGGGC-GAAGCCAGAGGAAACTCTGGT-GGAGGCTCGTAGC-GATTCTGACGTGCAAATC-GATCGTCAAATTTGGGTATAGGGGCGAAAGACTAATCGAACCATCTAGTAGCTGGTTCCTGCCGAAGTTT--CCCTCAGGATAGCAGAAACTCG-TATCAGATT-TATGTGGTAAAGCGAATGATTAGAGGCCTTGGGGTTGAAACAACCTTAACCTATTCTCAAACTTTAAATATGTAAGAACGGGCCGTCTCTTAG--TTGGACCGCT-CGACGATTGAGAGTTTCTAGTGGGCC-ATTTTTGGTAAGCAGAACTGGCGATGCGGGATGAACCGAACGCGAGGTTAAGGTGCCGGAATGCACGCTCATCAGACACCA-CAAAAGGTGTTAGTTCATCTAGACAGC-AGGACGGTGGCCATGGAAGTCGGAATCCGCTAAGGAGTGTGTAACAACTCACCTGCCGAAT-GAACTAGCCCTGA-AAATGGATGGCGCTCAAGCGTGCTACC---CATACCTCG-CCGTCCGCGTTGAAGTGACGCGCGGACGAGTAGGCAGGCGTGGAGGT-CCGTGACGAAG--------------------------------------------------------------------------------------------------------------------------------------------------------------------------------------------------------------------------------------------------------------------------------------------------------------------------------------------------------------------------------------------------------------------------------------------------------------------------------------------------------------------------------------------------------------------------------------------------------------------------------------------------------------------------------------------------------------------------------------------------------------------------------------------------------------------------------------------------------------------------------------------------------------------------------------------------------------------------------------------------------------------------------------------------------------------------------------------------------------------------------------------------------------------------------------------------------------------------------------------TGCGCTATCCTCATCATTGCTGCCGGTACTGGTGAATTCGAGGCCGGTATCTCGAAGGACGGTCAGACTCGCGAGCACGCTCTGCTTGCTTTCACTCTCGGTGTGCGGCAACTCATTGTCGCCGTCAACAAAATGGACACGACCAAGGTCAGTAC-TTCCCTGAACTTAT--------CTGAAGGCA--A-AATATTGAAC----------CCATTTTACAGTGGTCTGAGGATCGGTTCAACGAAATCGTTAAGGAGACGTCGAACTTCATCAAGAAGGTCGGCTACAACCCGAAGCAGGTCGCTTTCGTTCCGATCTCCGGCTGGCACGGCGACAACATGCTTGAGGAGTCTTCCAAGTAAGTGGTT--GTGTTTTGAATGTAAA-----------GGACAATTCTGATCCT-----CCGACTTAGCATGCCTTGGTACAAGGGCTGGACCAAGGAGACGAAGG------------CTGGT---GTTGTC-AAGGGCAAGACTCTCCTTGATGCCATCGACGCCATCGAGCCTCCAGTTCGT--------------------------------------------------
>Trichaptum_perrottetii_JV_1908/_45 Concatenation of 5 sequences
TACTGTGAAACTGCGAATGGCTCATTAAATCAGTTATAGTTTATTTGATGGTACATTGCTACAT-GGATAACTGTGGTAATTCTAGAGCTAATACATGCAATCAAGCCCCGACT-TCCGGAAGGGGTGTATTTATTAGATAAAAAACCAACGCGGTTCGCCGCTCCCTTGGTGATTCATAATAACTTCTCGAATCGCATGGCCTTGCGC--CGGCGATGCTTCATTCAAATATCTGCCCTATCAACTTTCGATGGTAGGATAGTGGCCTACCATGGTTTCAACGGGTAACGGGGAATAAGGGTTCGATTCCGGAGAGGGAGCCTGAGAAACGGCTACCACATCCAAGGAAGGCAGCAGGCGCGCAAATTACCCAATCCCGACAC-GGGGAGGTAGTGACAATAAATAACAATATAGGGCTCTTTTGGGTCTTATAATTGGAATGAGTACAATTTAAATCCCTTAACGAGGAACAATTGGAGGGCAAGTCTGGTGCCAGCAGCCGCGGTAATTCCAGCTCCAATAGCGTATATTAAAGTTGTTGCAGTTAAAAAGCTCGTAGTTGAACTTCAGACCTGGCCGGGCGGTCTGCCTCG-CGGTATGTACT-GTCTGGCCGGGTCTTACC-TCTTGGTGAGCCGGCATGCCCTTCACTGGGTGTGTCGGGGAACCAGGACCTTTACCTTGAGAAAATTAGAGTGTTCAAAGCAGGCCTATGCCCGAATACATTAGCATGGAATAATAAAATAGGACGTGCGGTTCTATTTTGTTGGTTTCTAGAATCGCCGTAATGATTAATAGGGATAGTTGGGGGCATTAGTATTCAGTTGCTAGAGGTGAAATTCTTGGATTTACTGAAGACTAACTACTGCGAAAGCATTTGCCAAGGATGTTTTCATTAATCAA-GAACGAAGGTTAGGGGATCGAAAACGATCAGATACCGTTGTAGTCTTAACAGTAAACTATGCCGACTAGGGATCGGGCGACCTCACTA-TCATGTGTCGTTCGGCACCTTACGAGAAATCAAAGT---------------------------------------------------------------------------------------------------------------G-------------------------GCTGG-A---------------------------------------------------------------------------------------------------------------------------------------------------------------------------------------------------------------------------------------------------------------------------CC--GGTTTGCCG-------------------------CT-TC-GTTT---------CAAA-T--------------------------------------------------------------------------------------------------------------------------------------------------------------------------------------------------------------------------------------------------------------------------------------------------------------------TTTATA-AACGC-TTCAT---------------TGTGTCTTG-TAGAATGTCTTA-----GCCTGT-C-ATAGGCG-----AATTGAA----AATACAACTTTCAACAACGGATCTCTTGGCTCTCGCATCGATGAAGAACGCAG-CGAAATGCGATAAGTAATGTGAATTGCAGAATTCAGTGAATCATCGAATCTTTGAACGCACCTTGCGCTCCTTGG-TAT-TCCGAGGAGCATGCCTGTTTGAGTGTCATG-TTAATCTCAACC------TCA-CCGGC--------TTTT--------GTTGGC--------GAGT---GTTGGAC-TTGGAGGTA-----GTC---TGCTGGCTG------------------C----------------AAAGTCG-GCTCCT-CTTGAATGCATT-----A--GCTTT-------------TTGGACCTTTCTGCG-----TC--GTCCGC-G-GTGTGAT--AG--------------TTT-TATTC-ACCA---AAGGTCGTCTGCGG-------TTT-AGTT---GGGTCTGCTTCGAA------TCGTCTCT--------------------------------------------------------------------------------------------------------------------------------------------------------------------------------------------CCTAGTAACTGCG-AGTGAAGCG-GGAAA-AGCTCAAATTT-AAAATCTGGCG---GTTCT---GCCGTCCGAGTTGTAATCTGGAGAAGCGTTTTCCGTGTYGGACCGTGCACAAGTCTCTTGGAACAGAGCGTCATAGAGGGTGAGAATCCCG-TCCATGGCACGGA--CAGCCGATGCTT-TGTGATACGC-TCTCGAAGAGTCGAGTTGTTTGGGAATGCAGCTCAAAATGGGTGGTAAATTCCATCTAAAGCTAAATATTGGCGAGAGACCGATAGCGAACAAGTACCGTGAGGGAAAGATGAAAAGCACTTTGGAAAGAGAGTTAAACAGTACGTGAAATTGTTGAAAGGGAAAC-GCTTGGAGTCAGTCGC-GTCTGCCGGGACTCAGCCTTG--C-TT--CG----GCTTGGTGTACTTCCCGG-TTGGACGGGTCAACATCGATTTCGACCGACGGACAAGGGAAGGGGGAATGTGGCACCTCC----GGGTGTGTTTATAGCCC-TCTTTCGTATACGCCGGTTGGGATCGAGGACCGCAGCGCGCC-C--TC-GT-GGCCGGAGG--TTCG-CCTCACGTA---CGCGCTTAGGATGTTGACATAATGGCTTTAAGCGACCCGTCTTGAAACACGGA-CCAAGGAGTCTAACATGCTCGCGAGTGTTAGGGTGG-AAAACCCTTGCGCGTAATGAAAGTGAAAGTTGGGA--CCTCTGCGA---GGAGGGCACCGACGCCCGGCCCTGAAGTTCTCTGACGGTGCTGCGGTAGAGCGCGTATGTTGGGACCCGAAAGATGGTGAACTATGCCTGAATAGGGC-GAAGCCAGAGGAAACTCTGGT-GGAGGCTCGTAGC-GATTCTGACGTGCAAATC-GATCGTCAAATTTGGGTATAGGGGCGAAAGACTAATCGAACCATCTAGTAGCTGGTTCCTGCCGAAGTTT--CCCTCAGGATAGCAGAAACTCG-TATCAGATT-TATGTGGTAAAGCGAATGATTAGAGGCCTTGGGGTTGAAACAACCTTAACCTATTCTCAAACTTTAAATATGTAAGAACGAGCCGTCTCTTGG--TTGGACCGCT-CGACGATTGAGAGTTTCTAGTGGGCC-ATTTTTGGTAAGCAGAACTGGCGATGCGGGATGAACCGAACGCGAGGTTAAGGTGCCGGAATGCACGCTCATCAGACACCA-CAAAAGGTGTTAGTTCATCTAGACAGC-AGGACGGTGGCCATGGAAGTCGGAATCCGCTAAGGAGTGTGTAACAACTCACCTGCCGAAT-GAACTAGCCCTGA-AAATGGATGGCGCTCAAGCGTGCTACC---CATACCTCG-CCGTCCGCGTTGAAGTGACGCGCGGACGAGTAGGCAGGCGTGGAGGT-CCGTGAAGAAG--------------------------------------------------------------------------------------------------------------------------------------------------------------------------------------------------------------------------------------------------------------------------------------------------------------------------------------------------------------------------------------------------------------------------------------------------------------------------------------------------------------------------------------------------------------------------------------------------------------------------------------------------------------------------------------------------------------------------------------------------------------------------------------------------------------------------------------------------------------------------------------------------------------------------------------------------------------------------------------------------------------------------------------------------------------------------------------------------------------------------------------------------------------------------------------------------------------------------------------------TGCGCTATCCTCATCATTGCTGCCGGCACTGGTGAGTTCGAGGCCGGTATCTCGAAGGACGGTCAGACTCGCGAGCACGCTCTGCTTGCCTTCACTCTCGGTGTGCGGCAACTTATTGTCGCCGTCAACAAAATGGACACCACTAAGGTATATCC-TCTACCGAAATGAA--------ATGAAGAAG----GAA-CTGAC-----------GGCATTATTAGTGGTCCGAGGATCGGTTCAATGAAATCGTCAAGGAGACGTCCAACTTCATCAAGAAGGTCGGCTACAACCCGAAGCAGGTCGCTTTCGTCCCTATCTCTGGCTGGCACGGTGACAACATGCTTGAGGAGTCCTCCAAGTGAGCATTA--TTGTTTTAATTAGCAT----CCGAGTCAAGGAAACCTAACATA-----TCTTTTCAGCATGCCTTGGTACAAGGGCTGGACCAAGGAGACGAAAG------------CTGGT---GTCGTT-AAGGGCAAGACGCTCCTTGATGCCATCGATGCCATCGAGCCTCCGGTTCGT--------------------------------------------------
>Rigidoporus_ginkgonis_SFC20230630-23 Concatenation of 5 sequences
-----------------------------TCAGTTATAGTTTATTTGATGGTGCTTTGCTACAT-GGATAACTGTGGTAATTCTAGAGCTAATACATGCAATCAAGCCCCGACT-TCTGGAAGGGGTGTATTTATTAGATAAAAAGCCAACGCGGTTCGCCGCTCCCTTGGTGATTCATAATAACTTGTCGAATCGCATGGCCTTGTGC--CGGCGATGCTTCATTCAAATATCTGCCCTATCAACTTTCGATGGTAGGATAGAGGCCTACCATGGTTTCAACGGGTAACGGGGAATAAGGGTTCGATTCCGGAGAGGGAGCCTGAGAAACGGCTACCACATCCAAGGAAGGCAGCAGGCGCGCAAATTACCCAATCCCAATAC-GGGGAGGTAGTGACAATAAATAACAATATAGGGCTCTTTCGGGTCTTATAATTGGAATGAGTACAATTTAAATCCCTTAACGAGGAACAATTGGAGGGCAAGTCTGGTGCCAGCAGCCGCGGTAATTCCAGCTCCAATAGCGTATATTAAAGTTGTTGCAGTTAAAAAGCTCGTAGTTGAACTTCAGGCCTGGCTGGGCGGTCCGCCTCA-CGGTGTGTACT-GTCTGGCTGGGTCTTACC-TCTTGGTGGTCCGGCATGTCCTTCACTGGATGTGTCGGGGAACCAGGACTTTTACCTTGAGAAAATTAGAGTGTTCAAAGCAGGCATGCGCCCGAATACATTAGCATGGAATAATAAAATAGGACGTGCGGTTCTATTTTGTTGGTTTCTAGAGTCGCCGTAATGATTAATAGGGACAGTTGGAGGCATTAGTATTCAGTCGTCAGAGGTGAAATTCTTGGATTGACTGAAGACTAACTACTGCGAAAGCATT-----------------------------------------------------------------------------------------------------------------------------------------------------------------------------------------------------------------------------------------------------------------------------------------------------------------------------------------------------------------------------------------------------------------------------------------------------------------------------------------------------------------------------------------------------------------------------------------GCACG--------------------------CC-TC-------------GC-AT-C-CATTTC--------AACCTCACT------CGTGCACTTCAGAG-------------------------------------------------------------------------------------------------------------------------------------------------------------------------------------------------------GACCTTTTGGTTCTC----------------TTTTTCA-----------------------C------ACA-AACCTCTGT-----------------ATAGTCATTGTAGAACGTCT-------------------TGTAT----TAAACTA----AATACAACTTTCAACAACGGATCTCTTGGCTCTCGCATCGATGAAGAACGCAG-CGAAATGCGATAAGTAATGTGAATTGCAGAATTCAGTGAATCATCGAATCTTTGAACGCACCTTGCGCTCCTTGG-TAT-TCCGAGGAGCATGCCTGTTTGAGTGTCGTG-TAATTCTCAATC------CCGTTTGGT--------TTTGAA--------------TCGAACGTGG---ATTGGAC-TTGGGAGCT-----------TGCTGTGCC------TGT------TTCT----------------TGGTTCG-GCTCTC-CTYGAATGCATT-----A--GCTCGG------------TCACG-TAGTTGCCC-----GACGGTTCAC-G-GTGTGAT--AGT---------C-----A-TTCATCGCCGTT-CTGACCGTTTCGGTGC---------CTGTGT-CTGCCGGCTTCTAA-TCCGTGTGT--------------------------------------------------------------------------------------------------------------------------------------------------------------------------------------------------TAGTAACTGCG-AGTGAAGCG-GGAAA-AGCTCAAATTT-AAAATCTGGCG---GGTTC---CCCGTCCGAGTTGTAATCTGGAGAAGCGTTTTCCGTATCGGACCGTGTACAAGTCCTTTGGAATGGGGCGTCATAGAGGGTGAGAATCCCG-TCCATGACATGGA--CTACCGATGCTC-TGTGATACGC-TCTCGAAGAGTCGAGTTGTTTGGGAATGCAGCTCAAAATGGGTGGTAAATTCCATCTAAAGCTAAATATTGGCGAGAGACCGATAGCGAACAAGTACCGTGAGGGAAAGATGAAAAGCACTTTGGAAAGAGAGTTAAACAGTACGTGAAATTGTTGAAAGGGAAAC-GCTTGAAGTCAGTCGC-GTCCGTCGAGACTCAGCCTTG--C-CT--TT---GGCCTGGTGTACTTCTCG--GTGGACGGGTCAACATCGATTTTGAATGGCGGACAAAGGTCTGGGGAATGTGGCACCTCC----GGGTGTG-TTATAGCCT-CTCTCCGTATACGCTGTTTGGGATCGAGGACCGCAGCACGCC-C--TT-GT-GGCCGGGGT--TTTA--CCCACGTA--CCGTGCTTAGGATGTTGGCATAATGGCTTTAAGCGACCCGTCTTGAAACACGGA-CCAAGGAGTCTAACATGCCTGCGAGTGTTAGGGTGC-AAAACCCTTGCGCGTAATGAAAGTGAAAGTTGGGA--CCTCTGTCGA--GGAGGGCACCGTCGCCCGGTCCTGAACTCTTGTGACGGTGCTGCGGTAGAGCATGTATGTTGGGACCCGAAAGATGGTGAACTATGCCTGAATAGGGC-GAAGCCAGAGGAAACTCTGGT-GGAGGCTCGTAGC-GATTCTGACGTGCAAATC-GATCGTCAAATTTGGGTATAGGGGCGAAAGACTA----------------------------------------------------------------------------------------------------------------------------------------------------------------------------------------------------------------------------------------------------------------------------------------------------------------------------------------------------------------------------------------------------------------------------------------------------------------------------------------------------------------------------------------------CTGTCAAGCAGACCACAATTACAAATGGCTTGAAGTACTCGCTGGCAACGGGTAACTGGGGTGACCAGAAGAAGTCCATGCAGACAAAAGCTGGTGTTTCGCAAGTGCTGAACCGTTACACGTACGCTTCGACTCTGTCACATCTCCGTCGATGTAATACGCCGTTAGGTCGAGAAGGGAAGATCGCAAAACCCCGTCAGCTACATAACACACACTGGGGAATGGTGTGCCCAGCTGAAA-CGCCAGAAGGCCAAGCTTGCGGTCTGGTGAAGAATCTTGCGCTTATGGCAACAATTTCCGTGGGTTCGTACTCCGCACCCGTAATCGAGTTCTTGGAAGAGTGGGGTCTTGAATCACTGGAGGAGAATGCCCACTCAACAACGCCACTCACCAAGGTGTTTGTGAACGGGGTATGGATGGGTGTYCACCG-TGATCCCGCAAACCTCGTCAAGACGATTCGTAAGCTCCGCCGACGCGATGATATCAGCCCTGAAGTTTCGGTTGTCCGTGATATCCGAGAGAAAGAACTGCGTATATACACCGAYGCAGGTCGCGTCTGTAGACCGCTGTTCATTGTGGAGAACAACGAACTTGCATTACGACATGATCACATCCGGTGGTTGCAACAGAAGCACAAAGATGGYGA------------------------------------------------GACT------------------------------------------------------------------------------GAGCCATACACCTGGAATTCTCTMGTCAAGAACGGTATAATCGAATACCTCGATGCGGAGGAGGAAGAAACAGTGATGATATGCATGACACCAGACGATCTTGTCGAGTCACGCCTTGCACGACAAGGTATCAATACTCGTCCA---------GAAACCGACTTCAATCCTTCTGCTCGACTGAAGGCGATGCC------TGAAGCTCATGCTTGGACGCATTGCGAGATTCACCCGTCAATGATTCTCGGTATCTGCGCGAGCATCA-----------------------------------------------------------------------------------------------------------------------------------------------------------------------------------------------------------------------------------------------------------------------------------------------------------------------------------------------------------------------------------------------------------------------------------------------------------------------------------------------------------------------------------------------------------------------------------------------------------------------------------------------------------------------------------------------------------------------------------
>Rickenella_fibula_SFC20230704-06 Concatenation of 5 sequences
TACTGTG-AACTGCGAATGGCTCATTAAATCAGTTATAGTTTATTTGATGGTACTTTGCTACAT-GGATAACTGTGGTAATTCTAGAGCTAATACATGCAATCAAGCCCCGACT-TCTGGAAGGGGTGTATTTATTAGATAAAAAACCAACGCGGTTCGCCGCTCCCTTGGTGATTCATAATAACTTCTCGAATCGCATGGCCTTGCGC--CGGCGATGCTTCATTCAAATATCTGCCCTATCAACTTTCGATGGTAGGATAGAGGCCTACCATGGTTTCAACGGGTAACGGGGAATAAGGGTTCGATTCCGGAGAGGGAGCCTGAGAAACGGCTACCACATCCAAGGAAGGCAGCAGGCGCGCAAATTACCCAATCCCGACAC-GGGGAGGTAGTGACAATAAATAACAATATAGGGCTCTTTTGGGCCTTATAATTGGAATGAGTACAATTTAAATCCCTTAACGAGGAACAATTGGAGGGCAAGTCTGGTGCCAGCAGCCGCGGTAATTCCAGCTCCAATAGCGTATATTAAAGTTGTTGCAGTTAAAAAGCTCGTAGTTGAACTTCAGACCTGGCTGGGCGGTCTGCCTAA-CGGTATGTACT-GTCTGGCCGGGCCTTACC-TCTTGGTGAGCCGGCATGCCCTTTACTGGGTGTGTCGGGGAACCAGGACTTTTACCTTGAGAAAATTAGAGTGTTCAAAGCAGGCCTATGCCCGAATACATTAGCATGGAATAATAAAATAGGACGTGCGGTTCTATTTTGTTGGTTTCTAGAGTCGCCGTAATGATTAATAGGGATAGTTGGGGGCATTAGTATTCAGTTGCTAGAGGTGAAATTCTTGGATTTACTGAAGACTAACTTCTGCGAAAGCATTTGCCAAGGATGTTTTCATTAATCAA-GAACGAAGGTTAGGGGATCGAAAACGATCAGATACCGTTGTAGTCTTAACAGTAAACTATGC-----------------------------------------------------------------------------------------------------------------------ACGAGT-------------------TTG---------------AAG-------TGG-------------------------GTTTG-ATGCTGGCC--------------------------------------------------------------------------------------------------------------------------------------------TGCGTAA--------------------------------------------------------------------------------------------------------CACCAGG-CA--TGTGCTCG--------------------------CC-CC-GCTC-----------AT-C-CACT-C--------AACA---CC------TGTGCACCTT----------------------------------TGA-GGCAA-------------TTTGCCCTCCA---------------TTAACTTGGAGCCGTTCCCTTTGC------------------------------------TTTCATGAGCT-GA------------------------------------GGTTGAGCCAGGGCGAATTG-TTTCA----------------C-TT------------------------------TACACA-TA-CACCATTA---------------AAAGTTCAG-TAGAATGT-AACC----GCCGTTAA----GGCA-----AAAACTT----AATACAACTTTCAACAACGGATCTCTTGGCTCTCGCATCGATGAAGAACGCAG-CGAAATGCGATAAGTAATGTGAATTGCAGAATTCAGTGAATCATCGAATCTTTGAACGCACCTTGCGCTCCTTGG-TAT-TCCGAGGAGCATGCCTGTTTGAGTGTCATG-AAATTCTCAACC------TCTTCTTGC---------TTTGCGGCT-----------TGAAGTAGG---CTTGGAT-TTGGGAGCTT----------TGCTGG------------------TTTC----------------ACAATCG-GCTCTC-CTTGAATGCATT-----A--GCTGGAC---------TTTCCGATTTAAT---------AGCGGTTCAC-G-GTGTGAT--AAC------------TATC-TACGC-CTGG---TAAATCCGTC-----------TTT-AAGTCT-GGTCGAGCTTCTAA------TCAGTTCGTCCA------TTGCTGGACAAACACTT------------------------TTAAGAT----------CTGACCTCAAA-TC-AGGTAGGACTACCCGCT-GAACTTAAGC---------------------------------------------------------------------------AT---------------------------------------------------------------------------TGTAATCTGGAGAAGCGTTTTCCGTGTTGGACCGTGTACAAGTCTCTTGGAACAGAGCGTCATAGAGGGTGAGAATCCCG-TCTTTGACACGGA--CTACCAATGCTT-TGTGATACGC-TCTCAAAGAGTCGAGTTGTTTGGGAATGCAGCTCAAAATGGGTGGTAAATGCCATCTAAAGCTAAATATTGGCGAGAGACCGATAGCGAACAAGTACCGTGAGGGAAAGATGAAAAGCACTTTGGAAAGAGAGTTAAACAGTACGTGAAATTGTTGAAAGGGAAAC-GCTTGAAGTCAGTCGC-GTTGTCTGGGACTCAGCCTTG--C-TT--CT----GCATGGTGTATTTCCTG--GTTAACGGGCCAACATCGATTTTGGTCGATGGATAAAGTCAAGAGGAATGTGGCACCCTC----GGGTGTG-TTATAGCCT-CTTGTCGGATGCATCGACTGGGATCGAGGATCGCAGCACGCC-T--TT-TT-GGCCGGGGT---TCG--CCCACGTA--ACGTGCTTAGGATGTTGGCATAATGGCTTTAATCGACCCGTCTTGAAACACGGA-CCAAGGAGTCTAACATGCCCGCGAGTGTTAGGGTGG-AAAACCCTTGCGCGTAATGAAAGTGAAAGTTGGGA--CCTCTGTCAT--GGGGGGCACCGACGCCCGGCCTTGAACTTCTGTGACGGCGCCGCGGTAGAGCGTGTATGTTGGGACCCGAAAGATGGTGAACTATGCCTGAATAGGGC-GAAGCCAGAGGAAACTCTGGT-GGAGGCTCGTAGC-GATTCTGACGTGCAAATC-GATCGTCAAATTTGGGTATAGGGGCG-----------------------------------------------------------------------------------------------------------------------------------------------------------------------------------------------------------------------------------------------------------------------------------------------------------------------------------------------------------------------------------------------------------------------------------------------------------------------------------------------------------------TGTGTGGAAGCGCACAAGGATTTCAACATTGCCCTAGCCGTGAAGCACAATACCATTACCAATGGTTTGAAATACTCTTTAGCTACGGGCAACTGGGGAGACCAAAAGAAGTCAATGTCGTCCAAAGCTGGGGTGTCACAGGTTTTGAACAGATATACCTACGCATCGACACTTTCTCATTTGCGACGGTGTAACACGCCGTTGGGTCGTGAGGGTAAAATCGCCAAGCCTCGTCAGTTACATAACACGCATTGGGGAATGGTGTGTCCAGCCGAGA-CCCCGGAAGGGCAGGCTTGCGGACTTGTCAAGAACTTGGCGCTCATGGCTACGATCTCTGTCGGTTCCCTATCTGCACCAGTCATCGAATTCTTGGAAGAATGGGGTTTGGAATCCCTAGAAGAAAATGCGCATTCAGCTATCCCTCTTACAAAAGTGTTTGTGAACGGCGTGTGGATGGGCGTTCATCG-TGACCCAGCAAATTTGGTTAAGACAATTAAAAAGCTTCGCAGGAAGGACGACATCAGTCCAGAAGTCTCCGTGGTTCGCGACATTCGCGAGAAGGAACTGCGCTTGTACACCGACGCCGGTCGCGTTTGTCGCCCACTTTTCATTGTTGAAAACCAACAATTAGTTCTAACGAAGAAGCACATCAAGTGGCTTAATCTGGGATACCGCGACGACGA------------------------------------------------TCCT------------------------------------------------------------------------GAACAAAAGCCGTACAAGTGGGAACAACTTGTTCATGGCGGAGTGATTGAGTATCTGGACGCGGAGGAGGAGGAAACAGTCATGATTTGCATGATGCCTGAGGATTTGGAGAATTCGCGGTTGATGGCGCAGGGTATCGATCCGCATGCGAAC------GATGGGGA-------------------------------------------------------------------------------------------------------------------------------------------------------------------------------------------------------------------------------------------------------------------------------------------------------------------------------------------------------------------------------------------------------------------------------------------------------------------------------------GTCAAGGAAACTTCCAACTTCATTAAAAAGGTCGGCTACAACCCCAAGGCCGTAGCTTTCGTCCCGATTTCAGGTTGGCACGGTGACAACATGATTGAGGAGTCCGCCAAGTTCGTAAAC--GTGTTTTCTAAATTCG---------TGATATTCTGACCAACCC-----GTACTCCAGCATGACATGGTATAAAGGCTGGACCAAGGAGGGCAAGG------------GTGGTGCTGTCGTG-AAGGGCAAGACCCTCCTCGATGCTATTGATGCCATTGAACCTCCAGTGCGACCTTCCGATAAGCCTCTCCGTCTTCCCCTCCAGGAC--------------
>Rigidoporus_corticola_SFC20230816-48 Concatenation of 5 sequences
TACTGTGAAACTGCGAATGGCTCATTAAATCAGTTATAGTTTATTTGATGGTGCTTTGCTACAT-GGATAACTGTGGTAATTCTAGAGCTAATACATGCAATCAAGCCCCGACT-TCTGGAAGGGGTGTATTTATTAGATAAAAAGCCAACGCGGTTCGCCGCTCCCTTGGTGATTCATAATAACTTGTCGAATCGCATGGCCTTGCGC--CGGCGATGCTTCATTCAAATATCTGCCCTATCAACTTTCGATGGTAGGATAGAGGCCTACCATGGTTTCAACGGGTAACGGGGAATAAGGGTTCGATTCCGGAGAGGGAGCCTGAGAAACGGCTACCACATCCAAGGAAGGCAGCAGGCGCGCAAATTACCCAATCCCAACAC-GGGGAGGTAGTGACAATAAATAACAATATAGGGCTCTTTCGGGTCTTATAATTGGAATGAGTACAATTTAAATCCCTTAACGAGGAACAATTGGAGGGCAAGTCTGGTGCCAGCAGCCGCGGTAATTCCAGCTCCAATAGCGTATATTAAAGTTGTTGCAGTTAAAAAGCTCGTAGTTGAACTTCAGGCCTGGCTGGGCGGTCCGCCTCA-CGGTGTGTACT-GTCTGGCTGGGTCTTACC-TCTTGGTGATCCGGCATGTCCTTTACTGGATGTGTCGGGGAACCAGGACTTTTACCTTGAGAAAATTAGAGTGTTCAAAGCAGGCATGCGCCCGAATACATTAGCATGGAATAATAAAATAGGACGTGCGGTTCTATTTTGTTGGTTTCTAGAGTCGCCGTAATGATTAATAGGGACAGTTGGGGGCATTAGTATTCAGTCGTCAGAGGTGAAATTCTTGGATTGACTGAAGACTAACTATTGCGAAAGCATTTGCCAAGGATGTTTTCATTAATCAA-GAACGAAGGTTAGGGGATCGAAAACGATCAGATACCGTTGTAGTCTTAACAGTAAACTATGCCGACTAGGGATCGGGCGAACTCACTA-TCATGTGTCGCTCGGCACCTTACGA--------------------------------------------------------------------------GCGT--------------TCG----------------------------------------------------AGGTTG-TTGCTGG--------------------------------------------------------------------------------------------------------------------------------------------------CTT----------------------------------------------------------------------------------------------------CCTTCAAGAAG-CA--TGTGCACG--------------------------CC-TT-------------GTAAT-C-CATTTC--------AACCTCACT------CGTGCACTTCAGAG-------------------------------------------------------------------------------------------------------------------------------------------------------------------------------------------------------GACCGTCAGGTTCTC----------------TTTT---------------------------ATTAC-ACA-AACCTTTATT----------------ATCGTCCATGTAGAACGTGTT-----------------TATTAT----TAAACCT----AATACAACTTTCAACAACGGATCTCTTGGCTCTCGCATCGATGAAGAACGCAG-CGAAATGCGATAAGTAATGTGAATTGCAGAATTCAGTGAATCATCGAATCTTTGAACGCACCTTGCGCTCCTTGG-TAT-TCCGAGGAGCATGCCTGTTTGAGTGTCGTG-TAATTCTCAATC------CCGTTCGGT--------TTTGAA--------------TCGGACGTGG---CTTGGAT-TTGGGAGTT-----------TGCTGGTGC---------------CCCT----------------GGGCTCG-GCTCTC-CTTGAATGCATT-----A--GCTCGG------------TCACGTTAGTTGCCC-----GACGGTTCAC-G-GTGTGAT--AGT---------T--TAAC-TTCATCGCCGTT-ATGACCGCCTCGGTGC---------CTGTGC-TTGCCGGCTTCTAA-TCTGGCTGTGTCTCT----------CAGACACGCATA-----------------------CACTTTGACAA----------TTGACCTCAAA-TC-AGGTAGGACTACCCGCT-GAACTTAAGC---------------------------------------------------------------------------TA---------------------------------------------------------------------------------------------------------------------------GGAATGGGGCGTCATAGAGGGTGAGAATCCCG-TCCATGACACGGA--CTACCGATGCTT-TGTGATACAC-TCTCAAAGAGTCGAGTTGTTTGGGAATGCAGCTCAAAATGGGTGGTAAATTCCATCTAAAGCTAAATATTGGCGAGAGACCGATAGCGAACAAGTACCGTGAGGGAAAGATGAAAAGCACTTTGGAAAGAGAGTTAAACAGTACGTGAAATTGTTGAAAGGGAAAC-GCTTGAAGTCAGTCGC-GTCCGTCGAGACTCAGCCTTG--C-CT--TT--GGGCCTGGTGTACTTCTCG--GTGGACGGGTCAACATCGATTTTGAATGGCAGATAAAGGTCTGGGGAATGTGGCACCTCC----GGGTGTG-TTATAGCCC-CTCTCCGTATATGCTGTTTGGGATCGAGGACCGCAGCACGCC-C--TT-GT-GGCCGGGGT--TCTA--CCCACGTA--CCGTGCTTAGGATGTTGGCATAATGGCTTTAAGCGACCCGTCTTGAAACACGGA-CCAAGGAGTCTAACATGCCTGCGAGTGTTAGGGTGC-AAAACCCTTGCGCGTAATGAAAGTGAAAGTTGGGA--CCTCTGTCGA--GGAGGGCACCGACGCCCGGCCCTGAACTCTTGTGACGGTGCTGCGGTAGAGCATGTATGTTGGGACCCGAAAGATGGTGAACTATGCCTGAATAGGGC-GAAGCCAGAGGAAACTCTGGT-GGAGGCTCGTAGC-GATTCTGACGTGCAAATC-GATCGTC--------------------------------------------------------------------------------------------------------------------------------------------------------------------------------------------------------------------------------------------------------------------------------------------------------------------------------------------------------------------------------------------------------------------------------------------------------------------------------------------------------------------------------------------------------------------------------------------------------------------------------------------------------------------------------------------------------------------------------------------------------------------------------------------------------------------------------------------------------------------------------------------------------------------------------------------------------------------------------------------------------------------------------------------------------------------------------------------------------------------------------------------------------------------------------------------------------------------------------------------------------------------------------------------------------------------------------------------------------------------------------------------------------------------------------------------------------------------------------------------------------------------------------------------------------------------------------------------------------------------------------------------------------------------------------------------------------------------------------------------------------------------------------------------------------------------------------------------------------------------------------------------------------------------------------------------------------------------------------------------------------------------------------------------------------------------------------------------------------------------------------------------------------------------------------------------------------------------------------------------------------------------------------------------------------------------------------------------------------------------------------------------------
>Alloclavaria_purpurea_M._Korhonen_10305 Concatenation of 5 sequences
TACTGTGAAACTGCGAATGGCTCATTAAATCAGTTATAGTTTATTTGATGATGACTTGCTACAT-GGATAACTGTGGTAATTCTAGAGCTAATACATGCAATCAAGCCCCGACT-TCTGGAAGGGGTGTATTTATTAGATAAAAAACCAACGCGGTTCGCCGCTCCCTTGGTGATTCATAATAACTTCTCGAATCGCATGGCCTTGCGC--CGGCGATGCTTCATTCAAATATCTGCCCTATCAACTTTCGATGGTAGGATAGAGGCCTACCATGGTTTCAACGGGTAACGGGGAATAAGGGTTCGATTCCGGAGAGGGAGCCTGAGAAACGGCTACCACATCCAAGGAAGGCAGCAGGCGCGCAAATTACCCAATCCCGACAC-GGGGAGGTAGTGACAATAAATAACAATATAGGGCTCTTTTGGGTCTTATAATTGGAATGAGTACAATTTAAATCCCTTAACGAGGAACAATTGGAGGGCAAGTCTGGTGCCAGCAGCCGCGGTAATTCCAGCTCCAATAGCGTATATTAAAGTTGTTGCAGTTAAAAAGCTCGTAGTTGAACTTCAGACCTGGCCGGGCGGTCTGCCTTAACGGTATGTACT-GTCCGGCTGGGCCTTACC-TCTTGGTGAGCCGGCATGTCCTTCGTTGGGTGTGTCGGGGAACCAGGACCTTTACCTTGAGAAAATTAGAGTGTTCAAAGCAGGCCTATGCCCGAATACATTAGCATGGAATAATAAAATAGGACGTGCGGTTCTATTTTGTTGGTTTCTAGAGTCGCCGTAATGATTAATAGGGATAGTTGGGGGCATTAGTATTCAGTCGCTAGAGGTGAAATTCTTGGATTGACTGAAGACTAACTTCTGCGAAAGCATTTGCCAAGGATGTTTTCATTAATCAA-GAACGAAGGTTAGGGGATCGAAAACGATCAGATACCGTTGTAGTCTTAACAGTAAACTATGCCGACTAGGGATCGGGCGATCTCACTTATTATGTGTCGCTCGGCACCTTACGAGAAATCAAAGTCTTTGGGTTCTGGGGGGAGTATGGTCG-CAAGGCTGAAACTTAAAGGA--------TCGAGTT------------------TTG----------------TG-------TGG-------------------------GTTTG-ATGCTGGCC--------------------------------------------------------------------------------------------------------------------------------------------TCCTTAA--------------------------------------------------------------------------------------------------------CCAGAGG-CA--TGTGCTCA--------------------------CC-CC-GCTC-----------AT-C-CACT-C--------AACC---CC-----ATGTGCACTCT----------------------------------TGA-GATG---------------TGGCCCTCCGTA-----------------ATGGGAGCAGTTCCCTTT-----------------------------------------------CCCGA------------------------------------GGTYGAGCCGGGGTCGCATCTCCCCC----------------C-TT------------------------------CACACA--A-ACCTATCA---------------AAAGTATAA-CAGAATGTAACCT----TGTGTT-----------------AAATA----AATACAACTTTCAACAACGGATCTCTTGGCTCTCGCATCGATGAAGAACGCAG-CGAAATGCGATAAGTAATGTGAATTGCAGAATTCAGTGAATCATCGAATCTTTGAACGCACCTTGCGCTCCTTGG-TAT-TCCGAGGAGCATGCCTGTTTGAGTGTCATG-AAATTCTCAACT------CCCCCCGGTG-------CTTTGCTGCAA----------CGGTGGAAG---CTTGGAT-TTGGGGGTTT-----------GCTGGCCC--------------GTTAC----------------CGGGTTG-GCTCCC-CTTGAATGCATT-----A--GCTAGAC---------TCTCCGACTCGG----------AGTGGTTCGC-G-GTGTGAT--AAT------------TATC-TACAC-CCCGRC---------------------------------AGTCGAGCTTCCAA------TCGTCTT---------------CGGACAGCT---------------------------CTATTGAT----------CTGACCTCAAA-TC-AGGTAGGACTACCCGCT-GAACTTAAGC---------------------------------------------------------------------------ATCCTAGTAACTGCG-AGTGAAGCG-GGAAA-AGCTCAAATTT-AAAATCTGACGCGTCTTTG---GCCGTCCGAGTTGTAATCTGGAGAAGTGTTTTCTGTGTTGGACCGTGTACAAGTCCCTTGGAATAGGGCGTCRTAGAGGGTGAGAATCCCG-TCTTTGACACGGA--CTGCCAATGCTC-TGTGATACGC-TCTCGAAGAGTCGAGTTGTTTGGGAATGCAGCTCAAAATGGGTGGTAAATTCCATCTAAAGCTAAATATTGGCGAGAGACCGATAGCGAACAAGTACCGTGAGGGAAAGATGAAAAGCACTTTGGAAAGAGAGTTAAACAGTACGTGAAATTGTTGAAAGGGAAAC-GCTTGAAGTCAGTCGC-GTCGTCCGGGACTCAGCCTTG--C-TT--TT----GCTCGGTGTACTTCCCG--GTTGACGGGTCAACATCGATTTTGGTCGGCGGACAATGGTGGGGGGAATGTGGCACCTTT----GGGTGTG-TTATAGCCT-CCCGTCGGAYGCGTCGACTGGGATCGAGGACCGCAGCACGCC-T--TT-TT-GGCCGGGGT---TCG--CCCACGTA--ACGTGCTTAGGATGTTGGCATAATGGCTTTAAGCGACCCGTCTTGAAACACGGA-CCAAGGAGTCTAACATGCCTGCGAGTGTTAGGGTGG-CAAACCCTTGCGCGCAATGAAAGTGAAAGTTGGGA--CCTCCGTCAT--GGGGGGCACCGACGCCCGGCCTTGAACTTCTGTGACGGTGCCGCGGTGGAGCATGCATGTTGGGACCCGAAAGATGGTGAACTATGCCTGAATAGGGC-GAAGCCAGAGGAAACTCTGGT-GGAGGCTCGTAGC-GATTCTGACGTGCAAATC-GATCGTCAAATTTGGGTATAGGGGCGAAAGACTAAT---------------------------------------------------------------------------------------------------------------------------------------------------------------------------------------------------------------------------------------------------------------------------------------------------------------------------------------------------------------------------------------------------------------------------------------------------------------------------------------------------------------------------------------------------------------------------------------------------------------------------------------------------------------------------------------------------------------------------------------------------------------------------------------------------------------------------------------------------------------------------------------------------------------------------------------------------------------------------------------------------------------------------------------------------------------------------------------------------------------------------------------------------------------------------------------------------------------------------------------------------------------------------------------------------------------------------------------------------------------------------------------------------------------------------------------------------------------------------------------------------------------------------------------------------------------------------------------------------------------------------------------------------------------------------------------------------------------------------------------------------------------------------------------------------------------------------------------------------------------------------------------------------------------------------------------------------------------------------------------------------------------------------------------------------------------------------------------------------------------------------------------------------------------------------------------------------------------------------------------------------------------------------------------------------------------------------------------------------------------------
>Basidioradulum_radula_LWZ_20201017-62 Concatenation of 5 sequences
TACTGTGAAACTGCGAATGGCTCATTAAATCAGTTATAGTTTATTTGATGGTACATTGCTACAT-GGATAACTGTGGTAATTCTAGAGCTAATACATGCAATCAAGCCCCGACT-TCTGGAAGGGGTGTATTTATTAGATAAAAAACCAACGCGGTTCGCCGCTCCTTTGGTGATTCATAATAACTTCTCGAATCGCATGGCCTTGCGC--CGGCGATGCTTCATTCAAATATCTGCCCTATCAACTTTCGATGGTAGGATAGTGGCCTACCATGGTTTCAACGGGTAACGGGGAATAAGGGTTCGATTCCGGAGAGGGAGCCTGAGAAACGGCTACCACATCCAAGGAAGGCAGCAGGCGCGCAAATTACCCAATCCCGACAC-GGGGAGGTAGTGACAATAAATAACAATATAGGGCTCTTTTGGGTCTTATAATTGGAATGAGTACAATTTAAATCCCTTAACGAGGAACAATTGGAGGGCAAGTCTGGTGCCAGCAGCCGCGGTAATTCCAGCTCCAATAGCGTATATTAAAGTTGTTGCAGTTAAAAAGCTCGTAGTTGAACTTCAGACCTGGCCGGGCGGTCTGCCTCG-CGGTATGTACT-GTCTGGCCGGGCCTTACC-TCTTGGTGAGCCGGCATGCCCTTTATTGGGTGTGTCGGGGAACCAGGACCTTTACCTTGAGAAAATTAGAGTGTTCAAAGCAGGCCTATGCCCGAATACATTAGCATGGAATAATAAAATAGGACGTGCGGTTCTATTTTGTTGGTTTCTAGAGTCGCCGTAATGATTAATAGGGATAGTTGGGGGCATTAGTATTCAGTTGCTAGAGGTGAAATTCTTGGATTTACTGAAGACTAACTTCTGCGAAAGCATTTGCCAAGGATGTTTTCATTAATCAA-GAACGAAGGTTAGGGGATCGAAAACGATCAGATACCGTTGTAGTCTTAACAGTAAACTATGCCGACTAGGGATCGGGCGACCTCACTA-TTATGTGTCGCTCGGCACCTTACGAGAAATCAAAGTCTTTGGGTTCTGGGGGGAGTATGGTCG-CAAGGCTGAAACTTAAAGGAA-TGACGGTCGAGTT------------------TTG--------------AAAGT------GGG-------------------------GTTTG-TAGCTGGCG--------------------------------------------------------------------------------------------------------------------------------------------TTCATTCG---------------------------------------------------------------------------------------------------------------CAC-TGTGCTCGG-------------------------CCTCC-GCTC-----------AT-C-CACT-C--------AACC---CC------TGTGCACTTTC----------------------------------------------------AAAGTCGTTGGATCCTCCGTC------------ATGGGAGCAGCTCTTTATTG-------------------------------------------------------------------------------------------AGTCGGGATCTACACTTTGCT--------------------------------------------------ATTATA-AACTTATT------------------GATGTTATG--TGAATGTGTTT-----GCCTTC-----GGGCT-----GAACTTA----AATACAACTTTCAACAACGGATCTCTTGGCTCTCGCATCGATGAAGAACGCAG-CGAAATGCGATAAGTAATGTGAATTGCAGAATTCAGTGAATCATCGAATCTTTGAACGCACCTTGCGCTCCTTGG-TAT-TCCGAGGAGCATGCCTGTTTGAGTGTCATG-TTAATCTCACTC------TCC-TTGAC--------TT------TGTTGTCTCG--------GATA---AGTGGAC-TTGAAGG--------C----TGCCGGCCC------CCC------TTAG----------------GGGTCAG-GCTCCT-TTCGAATGTATT-----A--GCT-----------------GGGCTTTCGCTCG---------TCCTTT-G-GTGTGAT--AG--------------TTT-TATTC-ACTA---TCTGGACTTGTGAT-------TTC---------GGTCTGCTTCTAA------TCGTCTTC---------------GGACA--------------------------CTATTCTTGACT----------CTGACCTCA---------------------------------------------------------------------------------------------------------------CCTAGTAACTGCG-AGTGAAGCG-GGATG-AGCTCAAATTT-AAAATCTGGCG---GTTTT---GCCGTCCGAGTTGTAATCTGGAGAAGCGTTTTCCGCGTCGGACCGTGTACAAGTCTCTTGGAACAGAGCTTCATAGAGGGTGAGAATCCCG-TCCATGACACGGA--CCGCCGATGCTT-TGTGATACGC-TCTCGAAGAGTCGAGTTGTTTGGGAATGCAGCTCAAAATGGGTGGTAAATTCCATCTAAAGCTAAATATTGGCGAGAGACCGATAGCGAACAAGTACCGTGAGGGAAAGATGAAAAGCACTTTGGAAAGAGAGTAAAACAGTACGTGAAATTGTTGAAAGGGAAAC-GCTTGAAGTCAGTCGC-GTTTGCCGGGACTCAGCCTTG--C-TT--CT----GCTTGGTGTACTTCCCG--GTAGACGGGTCAACATCGATTTTGGCCGACGGATAAAGGGGTTGGGAATGTGGCACTCTT--CGGAGTGTG-TTATAGCCCTTCTTCCGCATACGCCGGCCGGGATCGAGGACCGCAGCGCGCC-T--TA-AT-GGCCGGGGG--TTCG-CCCCACGTT--ACGCGCTTAGGATGTTGGCATAATGGCTTTAAGCGACCCGTCTTGAAACACGGA-CCAAGGAGTCTAACATGCTCGCGAGTGTTAGGGTGG-AAAACCCTTGCGCGTAATGAAAGTGAAAGTTGGGA--CTCTCGCGA---GGGAGGCACCGACGCCCGGCCCTGAAGTTCTCTGACGGTGCTGCGGTAGAGCGCGTATGTTGGGACCCGAAAGATGGTGAACTATGCCTGAATAGGGC-GAAGCCAGAGGAAACTCTGGT-GGAGGCTCGTAGC-GATTCTGACGTGCAAATC-GATCGTCAAATTTGGG------------------------------------------------------------------------------------------------------------------------------------------------------------------------------------------------------------------------------------------------------------------------------------------------------------------------------------------------------------------------------------------------------------------------------------------------------------------------------------------------------------------------------------------------------------------------------------------------------------------------------------------------------------------------------------------------------------------------------------------------------------------------------------------GGTATGGTCTGTCCAGCAGAAA-CACCTGAAGGTCAAGCCTGTGGCTTGGTAAAAAATCTTGCTTTAATGGCTACTATCTCCGTTGGTTCGCCTTCTGCACCTGTCATTGAGTTCTTGGAAGAATGGGGTCTAGAGAACTTAGAAGAGAACGCACATTCAACGA---ACTTGACAAAAGTCTTCGTCAATGGCGTCTGGATGGGTATACATCG-CGACCCTTTTAATCTCGTGAGGACGATGCGGACGCTGAGGCGAAGGGACGACATTAGTCCAGAGGTGTCTATCGTCCGTGATATCCGAGAAAGGGAGTTGCGAATATATACCGATGCGGGTCGTGTTTGCAGGCCATTATTCATCGTCGAGGACCACGAGCTGAAGCTGAAGCGCGAGCATATCAAATGGCTTCAACAAAAACACAAAGACCCTGA------------------------------------------------ACCAGGACCACCAATAATGATTAAGGA------------------TCCTCA---GACGGGCGAAGAGTCGGAGAAAGGGCCTGAGCCGTTCACGTGGCATTCACTTGTAAAGGCAGGTGCCATTGAATATCTCGACGCTGAAGAAGAGGAGACCGTCATGATTTGTATGACCCCCGACGATCTCGTAGAATCCCGATTGATGCGACAAGGGTTGGATCCCCGGGCA---------GAGTCCGATTTCGACCCAGCGGCAAGATTAAAATCTGTATC------AACGGCTCATACTTGGACGCATTGTGAAATTCATCCTAGCATGATATTGGGTATTTGTGCGAGCATTATTCCATTCCCAGACCATAATCAGGTATACGCTATTAGTCTTCA-TGTGACATTATTCT--GATGGT------------------------------TATCTGCCAGTC-----TGCGCCATCCTCATCATTGCTGGTGGTACTGGTGAGTTCGAGGCCGGTATCTCCAAGGACGGTCAGACCCGCGAGCACGCTCTCCTCGCTTTCACTCTCGGTGTGCGACAACTCATTGTCGCCGTCAACAAAATGGACACGACTAAAGTGAGTAA-GATGATTGGAGAGTG-------ATTTACGTGGTT-TAA-CTCAT-----------TGTTTCCGTAGTGGTCCGAGGATCGCTTCAACGAAATTGTCAAGGAAACCTCCAACTTCATCAAGAAGGTCGGTTACAACCCGAAGACGGTAGCGTTCGTTCCGATCTCGGGATGGCACGGTGACAACATGCTTGAGGAGTCTCCGAAGTAAGCTTAA--ATTATTTTTCTACTGCGATCCTTCTATCTTGAATTCTGATCGA-----CGTTTGCAGCATGCCGTGGTACAAGGGCTGGCAGAAGGAGACCAAGG------------CAGGT---GTCGTC-AAGGGCAAGACTCTTCTGGATGCCATTGATGCCATTGAGCAACCCGTTCGCCCTGAGAACAAGCCCCTCCGTCTCCCCCTCCAGGATGTCTACAAGATCGG
>Blasiphalia_pseudogrisella_P._Hoijer_4118 Concatenation of 5 sequences
TACTGTGAAACTGCGAATGGCTCATTAAATCAGTTATAGTTTATTTGATGGTATCTTGCTACAT-GGATAACTGTGGTAATTCTAGAGCTAATACATGCAATCAAGCCCCGACT-TCCGGAAGGGGTGTATTTATTAGATAAAAAACCAACGCGGTTCGCCGCTCCCTTGGTGATTCATAATAACTTCTCGAATCGTATGGCCTTGCGC--CGGCGATGCTTCATTCAAATATCTGCCCTATCAACTTTCGATGGTAGGATAGAGGCCTACCATGGTTTCAACGGGTAACGGGGAATAAGGGTTCGATTCCGGAGAGGGAGCCTGAGAAACGGCTACCACATCCAAGGAAGGCAGCAGGCGCGCAAATTACCCAATCCCGACAC-GGGGAGGTAGTGACAATAAATAACAATATAGGGCTCTTTTGGGTCTTATAATTGGAATGAGTACAATTTAAATCCCTTAACGAGGAACAATTGGAGGGCAAGTCTGGTGCCAGCAGCCGCGGTAATTCCAGCTCCAATAGCGTATATTAAAGTTGTTGCAGTTAAAAAGCTCGTAGTTGAACTTCAGACCTGGCCGGGCGGTCTGCCTAA-CGGTGTGTACT-GTCTGGCCGGGCCTTACC-TCTTGGTGAGCCAGCATGCCCTTTACTGGGTGTGTCGGGGAACCAGGACTTTTACCTTGAGAAAATTAGAGTGTTCAAAGCAGGCCTATGCCCGAATACATTAGCATGGAATAATAAAATAGGACGTGCGGTTCTATTTTGTTGGTTTCTAGAGTCGCCGTAATGATTAATAGGGATAGTTGGGGGCATTAGTATTCAGTTGCTAGAGGTGAAATTCTTGGATTTACTGAAGACTAACTTCTGCGAAAGCATTTGCCAAGGATGTTTTCATTAATCAA-GAACGAAGGTTAGGGGATCGAAAACGATCAGATACCGTTGTAGTCTTAACAGTAAACTATGCCGACTAGGGATCGGGCGATCTCACTT-TTATGTGTCGCTCGGCACCTTACGAGAAATCAAAGTCTTTGGGTTCTGGGGGGAGTATGGTCG-CAAGGCTGAAA-----------------ACGAGTT------------------TTG----------------TG-------TGG-------------------------GTTTG-A-GCTGGCC--------------------------------------------------------------------------------------------------------------------------------------------TCTT--------------------------------------------------------------------------------------------------------------GAGG-CA--TGTGCTCG--------------------------CC-CC-GCTC-----------AT-C-CACT-C--------AACC---AC------TGTGCACCCT----------------------------------TGA-AGCA---------------TTACCCTCCTGTC---------GCCTTTGATAGGAGCCGTTCCC-----------------------------------------TTTCTGTAGCAGGAGA----------------------------------GGTTGAGCTAGGGTRATG---CTTCG----------------CTTT------------------------------TATACA----AACCCATC---------------AAAGTATTT-TAGAATGT-CATC----GCCGCAA-----GGC------AAAAATA----AATACAACTTTCAACAACGGATCTCTTGGTTCTCGCATCGATGAAGAACGCAG-CGAAATGCGATAAGTAATGTGAATTGCAGAATTCAGTGAATCATCGAATCTTTGAACGCACCTTGCGCTCCTTGG-TAT-TCYGAGGAGCATGCCTGTTTGAGTGTCATG-AAATTCTCAACC------TCCTAAGCT--------TTTTGAAAGT-----------GAAGGTAGG---ATTGGAT-GTGGGGG-------TTT----GCTGGCC----------------ATGA----------------CTGGTCG-GCTCCC-CTTGAAAGTATT-----A--GCTTGGC---------TTTCCCTTTACTGGG-------AACGGTTCAC-G-GTGTGAT--AAT------------TATC-AACGC-CCTGGT-AACATCCGTCT-----------------TAT-AGTCAAGCTTATAG------TCGTCTT-----------------CACAGACATTTT----------------------TTTATCAT----------CTGACCTCAAA-TC-AGGTAGGACTACCCGCT-GAACTTAAGC---------------------------------------------------------------------------ATCCTAGTAACTGCG-AGTGAAGCG-GGAAA-AGCTCAAATTT-AAAATCTGGCG---GTTTT---GCCGTCCGAGTTGTAATCTGGAGAAGTGTTTTCCGTGTTGGACCGTGTACAAGTCTCTTGGAACAGAGCGTCATAGAGGGTGAGAATCCCG-TCTTTGACACGGA--CTACCAATACTT-TGTGATACGC-TCTCAAAGAGTCGAGTTGTTTGGGAATGCAGCTCAAAATGGGTGGTAAATTCCATCTAAAGCTAAATATTGGCGAGAGACCGATAGCGAACAAGTACCGTGAGGGAAAGATGAAAAGCACTTTGGAAAGAGAGTTAAACAGTACGTGAAATTGTTGAAAGGGAAAC-GCTTGAAGTCAGTCGC-GTTGTCCGGGACTCAGCCTTG--C-TT--CT----GCTTGGTGTATTTCCTG--GTTGACGGGCCAACATCGATTTTGGACGGCGGATAAAGATGGAGGGAATGTGGCACCTTA----GGGTGTG-TTATAGCCC-TCTGTCGCATACGTCGACTGGGATCGAGGATCGCAGCACGCC-T--TT-TT-GGCCGGGGT---TCG--CCCACGTA--ACGTGCTTAGGATGTTGGCATAATGGCTTTAATCGACCCGTCTTGAAACACGGA-CCAAGGAGTCTAACATGCCCGCGAGTGTTAGGGTGG-AAAACCCTTGCGCGTAATGAAAGTGAAAGTTGGGA--CCTCTGTCAT--GGAGGGCACCGACGCCCGGCCTTGAGCTTTTGTGACGGTGCCGCGGTAGAGCGTGTATGTTGGGACCCGAAAGATGGTGAACTATGCCTGAATAGGGC-GAAGCCAGAGGAAACTCTGGT-GGAGGCTCGTAGC-GATTCTGACGTGCAAATC-GATCGTCAAATTTGGGTATAGGGGCGAAAGACTAAT---------------------------------------------------------------------------------------------------------------------------------------------------------------------------------------------------------------------------------------------------------------------------------------------------------------------------------------------------------------------------------------------------------------------------------------------------------------------------------------------------------------------------------------------------------------------------------------------------------------------------------------------------------------------------------------------------------------------------------------------------------------------------------------------------------------------------------------------------------------------------------------------------------------------------------------------------------------------------------------------------------------------------------------------------------------------------------------------------------------------------------------------------------------------------------------------------------------------------------------------------------------------------------------------------------------------------------------------------------------------------------------------------------------------------------------------------------------------------------------------------------------------------------------------------------------------------------------------------------------------------------------------------------------------------------------------------------------------------------------------------------------------------------------------------------------------------------------------------------------------------------------------------------------------------------------------------------------------------------------------------------------------------------------------------------------------------------------------------------------------------------------------------------------------------------------------------------------------------------------------------------------------------------------------------------------------------------------------------------------------
>Blasiphalia_pseudogrisella_P._Hoijer_4393 Concatenation of 5 sequences
TACTGTGAAACTGCGAATGGCTCATTAAATCAGTTATAGTTTATTTGATGGTATCTTGCTACAT-GGATAACTGTGGTAATTCTAGAGCTAATACATGCAATCAAGCCCCGACT-TCCGGAAGGGGTGTATTTATTAGATAAAAAACCAACGCGGTTCGCCGCTCCCTTGGTGATTCATAATAACTTCTCGAATCGTATGGCCTTGCGC--CGGCGATGCTTCATTCAAATATCTGCCCTATCAACTTTCGATGGTAGGATAGAGGCCTACCATGGTTTCAACGGGTAACGGGGAATAAGGGTTCGATTCCGGAGAGGGAGCCTGAGAAACGGCTACCACATCCAAGGAAGGCAGCAGGCGCGCAAATTACCCAATCCCGACAC-GGGGAGGTAGTGACAATAAATAACAATATAGGGCTCTTTTGGGTCTTATAATTGGAATGAGTACAATTTAAATCCCTTAACGAGGAACAATTGGAGGGCAAGTCTGGTGCCAGCAGCCGCGGTAATTCCAGCTCCAATAGCGTATATTAAAGTTGTTGCAGTTAAAAAGCTCGTAGTTGAACTTCAGACCTGGCCGGGCGGTCTGCCTAA-CGGTGTGTACT-GTCTGGCCGGGCCTTACC-TCTTGGTGAGCCAGCATGCCCTTTACTGGGTGTGTCGGGGAACCAGGACTTTTACCTTGAGAAAATTAGAGTGTTCAAAGCAGGCCTATGCCCGAATACATTAGCATGGAATAATAAAATAGGACGTGCGGTTCTATTTTGTTGGTTTCTAGAGTCGCCGTAATGATTAATAGGGATAGTTGGGGGCATTAGTATTCAGTTGCTAGAGGTGAAATTCTTGGATTTACTGAAGACTAACTTCTGCGAAAGCATTTGCCAAGGATGTTTTCATTAATCAA-GAACGAAGGTTAGGGGATCGAAAACGATCAGATACCGTTGTAGTCTTAACAGTAAACTATGCCGACTAGGGATCGGGCGATCTCACTT-TTATGTGTCGCTCGGCACCTTACGAGAAATCAAAGTCTTTGGGTTCTGGGGGGAGTATGGTCG-CAAGGCTGAAACTTAAAGGAA-TGAC--ACGAGTT------------------TTG----------------TG-------TGG-------------------------GTTTG-A-GCTGGCC--------------------------------------------------------------------------------------------------------------------------------------------TCTT--------------------------------------------------------------------------------------------------------------GAGG-CA--TGTGCTCG--------------------------CC-CC-GCTC-----------AT-C-CACT-C--------AACC---AC------TGTGCACCCT----------------------------------TGA-AGCA---------------TTACCCTCCTGTC---------GCCTTTGATAGGAGCCGTTCCC-----------------------------------------TTTCTGTAGCAGGAGA----------------------------------GGTTGAGCTAGGGTAATG---CTTCG----------------CTTT------------------------------TATACA----AACCCATC---------------AAAGTATTT-TAGAATGT-CATC----GCCGCAA-----GGC------AAAAATA----AATACAACTTTCAACAACGGATCTCTTGGTTCTCGCATCGATGAAGAACGCAG-CGAAATGCGATAAGTAATGTGAATTGCAGAATTCAGTGAATCATCGAATCTTTGAACGCACCTTGCGCTCCTTGG-TAT-TCCGAGGAGCATGCCTGTTTGAGTGTCATG-AAATTCTCAACC------TCCTAAGCT--------TTTTGAAAGT-----------GAAGGTAGG---ATTGGAT-GTGGGGG-------TTT----GCTGGCC----------------ATGA----------------CTGGTCG-GCTCCC-CTTGAAAGTATT-----A--GCTTGGC---------TTTCCCTTTACTGGGG------AACGGTTCAC-G-GTGTGAT--AAT------------TATC-AACGC-CCTGGT-AACATCCGTCT-----------------TAT-AGTCAAGCTTATAG------TCGTCTT-----------------CACAGACATTTT----------------------TTTATCAT----------CTGACCTCAAA-TC-AGGTAGGACTACCCGCT-GAACTTAAGC---------------------------------------------------------------------------ATCCTAGTAACTGCG-AGTGAAGCG-GGAAA-AGCTCAAATTT-AAAATCTGGCG---GTTTT---GCCGTCCGAGTTGTAATCTGGAGAAGTGTTTTCCGTGTTGGACCGTGTACAAGTCTCTTGGAACAGAGCGTCATAGAGGGTGAGAATCCCG-TCTTTGACACGGA--CTACCAATACTT-TGTGATACGC-TCTCAAAGAGTCGAGTTGTTTGGGAATGCAGCTCAAAATGGGTGGTAAATTCCATCTAAAGCTAAATATTGGCGAGAGACCGATAGCGAACAAGTACCGTGAGGGAAAGATGAAAAGCACTTTGGAAAGAGAGTTAAACAGTACGTGAAATTGTTGAAAGGGAAAC-GCTTGAAGTCAGTCGC-GTTGTCCGGGACTCAGCCTTG--C-TT--CT----GCTTGGTGTATTTCCTG--GTTGACGGGCCAACATCGATTTTGGACGGCGGATAAAGATGGAGGGAATGTGGCACCTTA----GGGTGTG-TTATAGCCT-TCTGTCGCATACGTCGACTGGGATCGAGGATCGCAGCACGCC-T--TT-TT-GGCCGGGGT---TCG--CCCACGTA--ACGTGCTTAGGATGTTGGCATAATGGCTTTAATCGACCCGTCTTGAAACACGGA-CCAAGGAGTCTAACATGCCCGCGAGTGTTAGGGTGG-AAAACCCTTGCGCGTAATGAAAGTGAAAGTTGGGA--CCTCTGTCAT--GGAGGGCACCGACGCCCGGCCTTGAGCTTTTGTGACGGTGCCGCGGTAGAGCGTGTATGTTGGGACCCGAAAGATGGTGAACTATGCCTGAATAGGGC-GAAGCCAGAGGAAACTCTGGT-GGAGGCTCGTAGC-GATTCTGACGTGCAAATC-GATCGTCAAATTTGGGTATAGGGGCGAAAGACTAATCGAACCATCTAG---------------------------------------------------------------------------------------------------------------------------------------------------------------------------------------------------------------------------------------------------------------------------------------------------------------------------------------------------------------------------------------------------------------------------------------------------------------------------------------------------------------------------------------------------------------------------------------------------------------------------------------------------------------------------------------------------------------------------------------------------------------------------------------------------------------------------------------------------------------------------------------------------------------------------------------------------------------------------------------------------------------------------------------------------------------------------------------------------------------------------------------------------------------------------------------------------------------------------------------------------------------------------------------------------------------------------------------------------------------------------------------------------------------------------------------------------------------------------------------------------------------------------------------------------------------------------------------------------------------------------------------------------------------------------------------------------------------------------------------------------------------------------------------------------------------------------------------------------------------------------------------------------------------------------------------------------------------------------------------------------------------------------------------------------------------------------------------------------------------------------------------------------------------------------------------------------------------------------------------------------------------------------------------------------------------------------------------------------------
>Cantharellopsis_prescotii_H6059300 Concatenation of 5 sequences
------------------------------------------------------------------------------------------------------------------------------------------------------------------------------------------------------------------------------------------------------------------------------------------------------------------------------------------------------------------------------------------------------------------------------------------------------------------------------TAACGAGGAACAATTGGAGGGCAAGTCTGGTGCCAGCAGCCGCGGTAATTCCAGCTCCAATAGCGTATATTAAAGTTGTTGCAGTTAAAAAGCTCGTAGTTGAACTTCAGACCTGGCCGGGCGGTCTGCCTAA-CGGTATGTACT-GTCTGGCCGGGCCTTACC-TCTTGGTGAGCCGGCATGCCCTTTACTGGGTGTGTCGGGGAACCAGGACTTTTACCTTGAGAAAATTAGAGTGTTCAAAGCAGGCCTATGCCCGAATACATTAGCATGGAATAATAAAATAGGACGTGCGGTTCTATTTTGTTGGTTTCTAGAGTCGCCGTAATGATTAATAGGGATAGTTGGGGGCATTAGTATTCAGTTGCTAGAGGTGAAATTCTTGGATTTACTGAAGACTAACTTCTGCGAAAGCATTTGCCAAGGATGTTTTCATTAATCAA-GAACGAAGGTTAGGGGATCGAAAACGATCAGATACCGTTGTAGTCTTAACAGTAAACTATGCCGACTAGGGATCGGGCGATCTCAATT-TTATGTGTCGCTCGGCACCTTACGAGAAATCAAAGTCTTTGGGTTC----------------------------------------------TCGAGTC---T--------------TTG---------------ATG-------TGG-------------------------GTTTG-ATGCTGGCC--------------------------------------------------------------------------------------------------------------------------------------------TCCCT----------------------------------------------------------------------------------------------------------CGGGGGG-CA--TGTGCTCG--------------------------CC-CC-GCTC----------AAT-C-CACT-C--------AACC---CC------TGTGCACCAT----------------------------------TGCGAAGGA-------------GTGGTTTCCCCCCG------------CCTCGCGGGAGTTGTCCCCCCTC---------------------------------------------------------------------------------------GGGAGGACTGGGATATCGCAACTTTG----------------CCTT------------------------------TATACA-AACAACTATTA--------------------CTAT-TAGAATGT-CACC----GCCTTGAT---TGGCA-----AAAACAT----AATACAACTTTCAACAACGGATCTCTTGGCTCTCGCATCGATGAAGAACGCAG-CGAAATGCGATAAGTAATGTGAATTGCAGAATTCAGTGAATCATCGAATCTTTGAACGCACCTTGCGCTCCTTGG-TAT-TCCGAGGAGCATGCCTGTTTGAGTGTCGTG-ATATTCTCAACC------TCATGCATG---------TTTGCGCAT-----------GCATGATGG---CTTGGAT-GTGGGGGACAT---------TGTCGGCG------------------------------------CAAGTCG-ACTCCC-CTTGAATGCATT-----A--GCTGGATC--------TTTCCCTCTCGCGGGGG-----AGCGGTTCAT-G-GTGTGAT--AAT------------TATC-TACGC-CATGGT-AAGGCCGTTG----------------------GATTGAGCTTCTAA------TTGTCTTCGGAC-----------------------------------------ACTACTTTACAAT----------CTGACCTCAAA-TC-AGGTAGGATTACCCGCT-GAACTTAAGC---------------------------------------------------------------------------ATCCTAGTAACTGCG-AGTGAAGCG-GGAAA-AGCTCAAATTT-AAAATCTGGCA---GTTTA--GGCTGTCCGAGTTGTAATCTGGAGAAGTGTTTTCCGTGTTGGACCGTGCAAAAGTCTCTTGGAATAGAGCATCATAGAGGGTGAGAATCCCG-TCTTTGGCACGGA--CTACCAATGCTT-TGTGATACGC-TCTCAAAGAGTCGAGTTGTTTGGGAATGCAGCTCAAAATGGGTGGTAAATTCCATCTAAAGCTAAATATTGGCGAGAGACCGATAGCGAACAAGTACCGTGAGGGAAAGATGAAAAGCACTTTGGAAAGAGAGTTAAACAGTACGTGAAATTGTTGAAAGGGAAAC-GCTTGAAGTCAGTCGC-GTCGTCCGGGACTCAGCCTTG--C-TT--CT----GCTTGGTGTATTTCCCG--GTTGACGGGCCAACATCGATTTTTGCTGGTGGAAAAAGGTGGGGGGAATGTGGCACCTTT----TGGTGTG-TTATAGCCC-CTCATTGTATGCATCAGCGGGGATCGAGGACCGCAGCACGCC-C--TT-GT-GGCCGGGGT---TCG--CCCACGTA--ACGTGCTTAGGATGTTGGCATAATGGCTTTAATCGACCCGTCTTGAAACACGGA-CCAAGGAGTCTAACATGCCTGCGAGTGTTAGGGTGA-TAAACCCTTGCGCGTAATGAAAGTGAAAGTTGGGA--TCCTTGTCAT--GGGGAGCACCGACGCCCGGCCTTGAACTTCTGTGACGGCGCCGCGGTGGAGCATGTATGTTGGGACCCGAAAGATGGTGAACTATGCCTGAATAGGGT-GAAGCCAGAGGAAACTCTGGT-GGAGGCTCGTAGC-GATTCTGACGTGCAAATC-GATCGTCAAATTTGGGTATAGGGGCGAAAGACTAATCGAACCATCTAGTAGCTGGTTCCTGCCGAAGTTT--CCCTCAGGATAGCAGAAACTCA-TATCAGATT-TATGTGGTAAAGCGAATGATTAGAGGCCTTGGGGTTGAAACAACCTTAACCTATTCTCAAACTTTAAATATGTAAGAACAAGCCGTCTCTTAG--TTGGACCGCT-TGGCGATTGAGAGTTTCTAGTGGGCC-ATTTTTGGTAAGCAGAACTGGCGATGCGGGATGAACCGAACGCGAGGTTAAGGTGCCGGAATATACACTCATCAGACACCA-CAAAAGGTGTTAGTTCATCTAGACAGC-AGGACGGTGGCCATGGAAGTCGGAATCCGCTAAGGAGTGTGTAACAACTCACCTGCCGAAT-GAACTAGCCCTGA-AAATGGATGGCGCTCAAGTGTGTTACC---CATACCTCG-CCGTCAGCGTTGAAGTGACGCGCTGACGAGTAGGCAGGCGTGGAGGT-CCGTGAAGAAG---------------------------------------------------------------------------------------------------------------------------------------------------------------------------------------------------------------------------------------------------------------------G----------------------------------------------------TCGCTCTCATGGCGACTATCTCCGTGGGGTCACTTTCAGCGCCAGTCATTGAGTTCTTGGAGGAGTGGGGTCTCGAATCACTGGAGGAGAACGCGCATTCCTCGACGCCGTTAACGAAGGTTTTCGTGAACGGTGTTTGGATGGGTGTTCATCG-GGACCCCGCGAATCTAGTAAAGACGATCAAGAAACTTCGGCGGAAAGACGACATCAGTCCAGAAGTTTCCGTTGTCCGTGATATCCGAGAAAAAGAGTTACGCCTGTATACCGATGCTGGTCGTGTCTGCCGACCACTATTCATTGTGGAGAACCAGCAGCTCGCGCTTCAGAAGAAACATGTCAAATGGTTGAACCAAGGATACCGAGATGACGA------------------------------------------------TCCT------------------------------------------------------------------------GCACGGGAAGCATATAAGTGGGAGTCAYTGGTCAAGGGTGGCATTATCGAGTATCTGGACGCCGAGGAAGAAGAAACGGTAATGATCTGTATGACTCCGGAGGATCTCGAAAATTCYAGATTGCAGCAACAAGGSATCGATCCTCATGCAAAT------GATGGCGACTTCGATCCTGCGGCGCGACTGAAAGCCTCTCT------TAGCGCACATACGTGGACGCATTGCGAAATTCATCCTAGTATGATTCTTGGGATTTGCGCGAGCATCATCCCATTCCCGGACCATAACCAGGTGCGTACGCAGCACGCCTC--------------------------------------ACAATGATGTTTT-------------------------------------------------------------------------------------------------------------------------------------------------------------------------------------------------------------------------------------------------------------------------------------------------------------------------------------------------------------------------------------------------------------------------------------------------------------------------------------------------------------------------------------------------------------------------------------------------------------------------------------
>Coltricia_abieticola_Cui_10321 Concatenation of 5 sequences
----------CTGCGAATGGCTCATTAAATCAGTTATAGTTTATTTGATGATACCTTACTACAT-GGATAACTGTGGTAATTCTAGAGCTAATACATGCACTTAAGCCCCAACT-TCTGGAAGGGGTGTATTTATTAGATAAAAAACCAACGCGGTTCTCCGCTCCCTTGGTGAATCATAATAACTTCTCGAATCGCATGGCCTTGTGC--CGGTGATGCTTCATTCAAATATCTGCCCTATCAACTTTCGATGGTAGGATAGTGGCCTACCATGGTTTCAACGGGTAACGGGGAATAAGGGTTCGATTCCGGAGAGGGAGCCTGAGAAACGGCTACCACATCCAAGGAAGGCAGCAGGCGCGCAAATTACCCAATCCCGACAC-GGGGAGGTAGTGACAATAAATAACAATATGGGGCTCTTTTGGGTCTCATAATTGGAATGAGTACAATTTAAATCCCTTAACGAGGAACAATTGGAGGGCAAGTCTGGTGCCAGCAGCCGCGGTAATTCCAGCTCCAATAGTATATATTAAAGTTGTTGCAGTTAAAAAGCTCGTAGTTGAATTTCAGGCCTGGCTGGGCGGTCTGCCTAA-CGGTATGTACT-GTCTGGCTGGGTCTTACC-TCTGGGTGGACCTGTATGCCCTTTACTGGGTGTGCTGGAAAACCTGGGCTTTTACCTTGAGAAAATTAGAGTGTTCAAAGCGGGCTATTGCCTGAATACATTAGCATGGAATAATAAAATAGGATGTGCGGTCCTATTTTGTTGGTTTCTAGGATCGCCGTAATGATTAATAGGGATAGTTGGGGGCATTAGTATTCAGTTGCTAGAGGTGAAATTCTTGGATTTACTGAAGACTAACTACTGCGAAAGCATTTGCCAAGGATGTTTTCATTAATCAA-GAACGAAGGTTAGGGGATCGAAAACGATTAGATACCGTTGTAGTCTTAACAGTAAACTATGCCGACTAGGGATCGGGTGATCTCATTT-TTATGTGTCACTCGGCACCTT-----------------------------------------------------------------------TTGAGTT--CT--------------TTG--------------------AAGG-CGGGAGTTTACAACAATTGTCCCTTTGCCTCTG-ATGCTGGCA--------------------------------------------------------------------------------------------------------------------------------------------GCAATAA----------------------------------------------------------------------------------------------------ATCTTTAGTTG-CA--TGTGCTCGAGGTGCATTCGGGACAATGGAGTGCTCC-CAAGTTCAAGTCTG-CTCAT-CTTGCT-TGTTTTTTTAACA---CC------TGTGCACCATAAGCAAAAGTACTATTCACTTTGGGTCAGCTTTTTGTGAGTGATAACATGTGCACTGTTGTACACTTTTCTCTAGT-CTTATAGGCAGAGGAGTGTATATAGTAATTGTGTGTCCATGCAATGATCTGCTGAGGGATCGACACATCCCAAAGCGGGTAATAGCATTGATTTACATGGTG--TATAATGTTTATATCCACACAAAGATGTGCTCTTGAG----------------TGTTATGGGA-------------ACTTTGTTTTTGATATA-TACAAACTCTTG------------TATCTGTCTTG-TAGAATGAAA------------------TGGGA-----AAAGTTT----ATTACAACTTTCAACAATGGATCTCTTGGCTCTTGTATCGATGAAGAACGCAG-CGAAATGCGATAAGTAATGTGAATTGCAGAATTCAGTGAATCATCGAATCTTTGAACGCACCTTGCACTCCTTGGGTCA-CCTATGGAGTATGCCTGTTTGAGTGTTATA-TTGATATCAATT------CCCTCAGGT--------TTTTGTAATGAAGG----CCTGTTAGGTGG---ATTGGAT-TTGGAGGTTTT-------AGTGCAGGTCA-----CCCC----------------------------------CCTCTGCC--------ATT-----------------------------------------------------------CTATGAT-------------------------------------------------------------------------------------------------------------------------------------------------------------------------------------------------------------------------------------------------------------------------------------------CCTAGTAACTGCG-AGTGAAGCG-GGAAG-AGCTCAAATTT-GAAATCTGGCA---GCTCT---GCTGTCCGAGTTGTAATCTGTAGAAGTGTTTTCTGCATTGGACCGTGTATAAGTCTCTTGGAACAGAGCGTCATAGAGGGTGAGAATCCCG-TCCATGACACGGA--CTACCAATGCTT-TGTGATACAC-TCTCAAAGAGTCGAGTTGTTTGGGAATGCAGCTCAAAATGGGTGGTAGACTCCATCTAAGGCTAAATACAAGCGAGAGACCGATAGTGAACAAGTACCGTGAGGGAAAGATGAAAAGCACTTTGGAAAGAGAGTTAAACAGTATGTGAAATTGTTGAAAGGGAAAC-ACTTGAAGTCAGTCAC-ATCCTGTAGGACTCAGCCTTG--C-CC--TTAGGGACTTGGTGTATTTCTTG--CAGGATGGGTCAACATCAATTTTGGTCAGTGGATAAAGGAGAAGGGAATGTAGCACCTTT--GCAGGTGTG-TTATAGCCC-TCCTTCATATACATTGGCTGGGATTGAGGACTGCAGCATGCC-C-CTCTGG-GGCCAGGCA---ACA-TATCATGTT-CACATGCTTAGGATGTTGACAAAATGGCTTTAAGTGACCCGTCTTGAAACACGGA-CCAAGGAGTCTAACATGCCTGCGAGTATTTGGGTGG-AAAACCCTTATGCATAATGAAAGTGAAAATTGGGAACCCTTTATTATGGGGGGTGCACTGATGCCCGGCCCAGATGTTTACTGACGGTGCTGCGGTAGAGCATGTATGTTGGGACCCGAAAGATGGTGAACTATGCCTGAATAGGGT-GAAGCCAGAGGAAACTCTGGT-GGAAGCTCGTAGC-GATTCTGACGTGCAAATC-GATCGTCAAATTTGGGTATAGGGGCGAAAGACTAATCGAACCATCTAGTAGCTGGTTCCTGCCGAAGTTT--CCCTCAGGATAGCAGAAACTCA-TATCAGATT-TATGTGGTAAAGCGAATGATTAGAGGCCTTGGGGTTGAAACAACCTTAACCTATTCTCAAACTTTAAATATGTAAGAACGAGCCGTCACTTTG--TTGGACCGCT-CGACGATTGAGAGTTTCTAGTGGGCC-ATTTTTGGTAAGCAGAACTGGCGATGCGGGATGAACCGAACGCAAGGTTAAGGTGCCAGAATGCACGCTCATCAGACACCA-CAAAAGGTGTTAGTTCATCTAGACAGC-AGGACGGTGGCCATGGAAGTTGGAACCCGCTAAGGAGTGTGTAACAACTCACCTGCCGAAT-GAACTAGCCCTGA-AAATGGATGGCGCTCAAGCGTGCTACC---CATACCTTG-CCATCCACATTGAA---------------------------------------------TGCATTGAGTCGCACCGAGAATTTAACATCAATCTCGCCGTCAAGACCAATGTTATAACCAACGGTCTCAAATACTCCCTTGCAACTGGTAACTGGGGCGACCAGAAGAAGGCAATGTCTACAAAGGCTGGTGTCTCACAAGTGCTGAACCGATATACATTCGCATCAACGTTGTCCCACCTTCGACGATGTAACACACCTTTGGGCCGCGAAGGCAAGATTGCTAAACCTCGTCAACTCCATAATACACATTGGGGAATGGTTTGCCCGGCCGAAA-CGCCGGAGGGCCAAGCTTGCGGTCTCGTCAAGAATCTGTCTTTAATGGCAAGTATCTCCGTTGGCTCGTCCTCTGCTCTTGTCATCGAGTTCTTGGAAGAATGGGGCCTCGAAAGCTTGGAAGAGCATGTCCAATCAACGA---ACCTCACAAAGGTCTTCGTCAACGGGGTTTGGCTTGGTGTTCATCG-CGAACCTACGAATCTTGTGCGTACTCTTCGGATGATGAGGCGGAGGGAAGATATTAGTACCGAGGTTTCGATCGTGCATGATATTCGCGAAAGAGAGCTACGAATCCAGACCGATGCTGGTCGGGTCTTGAGACCGATATTCATTGTGGAAAATCATAAACTCAATCTCAAGCCACAACACCTCAGATGGCTGCAGACAGGAAGTCGCATCGAGACTAGACCATTCG------TACCTGATGATGAAAGAGAGGCGGAATATCAGTCTGACGGCGAGACCGTGGTCGATGAGGAGACTGGACAGAAGGCTATAGA---TTTCGAAAACAGGGTAAAGAAGAAGGTCAAACCTTATGGTTTCAAAGGTTTGGTTACAGATGGCGTAATTGAGTATCTAGACGCTGAAGAGGAGGAAACCGTCATGATATGCATGACGCCAGAAGAGCTTGCAGAATCCCGGCTTCTACGCCAAGGCCTGGATCCTCGGGCG---------GATACCGATTTTGACCCAGCAGCGCGTCTCAGATCTCTTCC------AGTTGCTCATTCATTTACCCATTGCGAGATTCATCCAAGTATGATCCTCGGAATTTGTGCTAGTATCATTCCTTTCCCCGATCATAACCAGGTAAGTGTTTATTATACC------------------------------------------------------------------------------------ATCATTGCTGGTGGTACTGGTGAATTCGAAGCTGGTATTTCCAAGGACGGTCAGACCCGCGAGCACGCTCTTCTTGCTTTCACTCTTGGTGTCCGTCAACTCATTGTGGCTGTTAACAAGATGGACACGACTAAGGTTTGTAA-CCATCTGAATGAGCA-------CACAACGAT--T-GTA-CCAACAT---------ATCGATTCTAGTGGTCTGAAGATCGGTTCAATGAAATTATCAAGGAGACGTCGAATTTCATCAAGAAGGTCGGTTACAACCCAAAGGCTGTTGCATTCGTCCCGATCTCCGGTTGGCACGGTGACAACATGCTGGAGCAATCCCCCAAGTATGTGTAT--TTCAGTCTTTTTCTGC-------TAAACCTGCCATTTACATTT-----GCAATTAAGCATGCCGTGGTACAAGGGTTGGACCAAAGAGACGAAAA------------GTGGT---TCTTCG-AAGGGCTTCACTCTCCTGGAAGCTATCGATTCCATTGAACCTCCCACCCGCCCGTCCGATAAGCCACTCCGTCTTCCGCTCCAGGATGTGTATAAGATCGG
>Contumyces_rosellus_MGW1462 Concatenation of 5 sequences
TACTGTGAAACTGCGAATGGCTCATTAAATCAGTTATAGTTTATTTGATGGTATCTTGCTACAT-GGATAACTGTGGTAATTCTAGAGCTAATACATGCAATCAAGCCCCGACTCTTTGGAAGGGGTGTATTTATTAGATAAAAAACCAGCGCGGTTCGCCGCTCCCTTGGTGATTCATAATAACTTCTCGAATCGCATGGCCTTGCGC--CGGCGATGCTTCATTCAAATATCTGCCCTATCAACTTTCGATGGTAGGATAGAGGCCTACCATGGTTTCAACGGGTAACGGGGAATAAGGGTTCGATTCCGGAGAGGGAGCCTGAGAAACGGCTACCACATCCAAGGAAGGCAGCAGGCGCGCAAATTACCCAATCCCGACAC-GGGGAGGTAGTGACAATAAATAACAATATAGGGCTCTTTTGGGTCTTATAATTGGAATGAGTACAATTTAAATCCCTTAACGAGGAACAATTGGAGGGCAAGTCTGGTGCCAGCAGCCGCGGTAATTCCAGCTCCAATAGCGTATATTAAAGTTGTTGCAGTTAAAAAGCTCGTAGTTGAACTTCAGACCTGGCCGGGCGGTCTGCCTCA-CGGTATGTACT-GTCTGGCTGGGCCTTACC-TCTTGGTGAGCCGGCATGTCCTTCACTGGGTGTGTCGGGGAACCAGGACTTTTACCTTGAGAAAATTAGAGTGTTCAAAGCAGGCCTATGCCCGAATACATTAGCATGGAATAATAAAATAGGACGTGCGGTTCTATTTTGTTGGTTTCTAGAGTCGCCGTAATGATTAATAGGGATAGTTGGGGGCATTAGTATTCAGTTGCTAGAGGTGAAATTCTTGGATTTACTGAAGACTAACTTCTGCGAAAGCATTTGCCAAGGATGTTTTCATTAATCAA-GAACGAAGGTTAGGGGATCGAAAACGATCAGATACCGTTGTAGTCTTAACAGTAAACTATGCCGACTAGGGATTGGGCGATCTCACTA-TTATGTGTCGCTCAGCACCTTACGAGAAATCAAAGTCTTTGGGTTCTGGGGGGAGTATGGTCG-CAAGGCTGAAACTTAAAGGAATT-----TCGAGT----T--------------TTG---------------AAAAG----TGGG-------------------------GTTTG-ATGCTGGCC--------------------------------------------------------------------------------------------------------------------------------------------TTTTC----------------------------------------------------------------------------------------------------------CGAAAGG-CA--TGTGCTTG--------------------------CC-TC-TACT----------TAT-C-CACT-C--------CAAC---AC-----CTGTGCACATT----------------------------------TGA-GACA---------------TTGTCCTCCCAAA----------TATGACTTGGGAGCAGCTCCCTTTCA-----------------------------------GTCTCTTTCACCAGAAACAAAA---------------------------AAGGTTGAGCCAGGACAGTGTCTCATCT----------------ATTT------------------------------AAAACA-AA--ACCCTTC---------------AAAGTTCAG-TAGAATGTTAATA----CTGCCGAA---AGGCA-----ACAATTT----AATACAACTTTCAACAACGGATCTCTTGGCTCTTGCATCGATGAAGAACGCAG-CGAAATGCGATAAGTAATGTGAATTGCAGAATTCAGTGAATCATCGAATCTTTGAACGCACCTTGCGCTCCTTGG-TAT-TCCGAGGAGCATACCTGTTTGAGTGTCATG-AAATTCTCAATC------TCCTGAGCT--------TTTTTTGAGY-----------GAGGGACTG---ATTGGAT-TTGGGAGCT-----------TGCTGGCTA------CCTG-------------------------TTGGTCA-GCTCTC-CTTGAATGCATT-----A--GCTTTGA--------------------CCAAGG-----AATGGCACACGG-GTGTGATAAAAC------------TATC-TGCAC-TCTGTT-GA-----------------------CAAAAT-GGTTAAGCTCAGAA------TCTGTCG--------------TCAGACAACCTTT-------------------------TCATCAT----------CTGACCTCAAA-TC-AGGTAGGACTACCCGCT-GAACTTAAGC---------------------------------------------------------------------------ATCCTAGT-ACTGCG-AGTGAAGCG-GGAAA-AGCTCAAATTT-AAAATCTGGCG---GTTTAT--GCCGTCTGAGTTGTAATCTGGAGAAGTGTTTTCTGTGTTGGACCGTGTACAAGTCTCTTGGAACAGAGCGTCGTAGAGGGTGAGAATCCCG-TCTTTGACACGGA--CTGCCAATGCTA-TGTGATACGC-TCTCAAAGAGTCGAGTTGTTTGGGAATGCAGCTCAAAATGGGTGGTAAATTCCATCTAAAGCTAAATATTGGCAAGAGACCGATAGCGAACAAGTACCGTGAGGGAAAGATGAAAAGCACTTTGGAAAGAGAGTTAAACAGTACGTGAAATTGTTGAAAGGGAAAC-GCTTGAAGTCAGTCGT-GTCGTCTGGGACTCAGCCTTG--C-TT--CT----GCTTGGTGTACTTCCTG--GTTGACGGGCCAACATCGATTTTGACCAGTGGATAAAGACAAATGGAATGTGGCACCTTT--CGAGGTGTG-TTATAGCCT-TTTGTTGCATACATTGGTTGGGATCGAGGACTGCAGCATGCC-T--TT-TT-GGCCGGGGC--ATTG--CCCACGTA--ACATGCTTAGGATGTTGGCATAATGGCTTTAAGCGACCCGTCTTGAAACACGGA-CCAAGGAGTCTAACATGCCCGCGAGTGTTAGGGTGG-TAAACCCTTGCGCGTAATGAAAGTGAAAGTTGGGA--CCTCTGTCAT--GGAGGGCACCGACGCCCGGCCTTGAACTTCTGTGATGGCGCCGAGGTAGAGCGTGTATGTTGGGACCCGAAAGATGGTGAACTATGCCTGAATAGGGC-GAAGCCAGAGGAAACTCTGGT-GGAGGCTCGTAGC-GATTCTGACGTGCAAATC-GATCGTCAAATTTGGGTATAGGGGCGAAAGACTAATCGAACCATCTAGTAGCTGGTTCCTGCCGAAGTTT--CCCTCAGGATAGCAGAAACTCA-TATCAGATT-TATGTGGTAAAGCGAATGATTAGAGGCCTTGGGGTTGAAACAACCTTAACCTATTCTCAAACTTTAAATATGTAAGAACAAGCTGTCTCTTAG--TTGGACCGCT-TGGCGATTGAGAGTTTCTAGTGGGCC-ATTTTTGGTAAGCAGAACTGGCGATGCGGGATGAACCGAACGCGAGGTTAAGGTGCCGGAATACACGCTCATCAGACACCA-CAAAAGGTGTTAGTTCATCTAGACAGC-AGGACGGTGGCCATGGAAGTCGGAATCCGCTAAGGAGTGTGTAACAACTCACCTGCCGAAT-GAACTAGCCCTGA-AAATGGATGGCGCTCAAGCGTGTTACC---CATACCTCG-CCGTCAGCGTTGAAGTGACGCGCTGACGAGTAGGCAGGCGTGGAGGT-CAGTGAAGAAG----------------------------------------------------------------------------------------------------------------------------------------------------------------------------------------------------------------------------------------------------------------------TGTGTCCTGCCGAAA-CACATGAAGGACAAGCTTGTGGCCTGGTYAAAAATCTGGCTCTAATGGCGACTATATCCGTCGGYTCACTCTCTGCGCCTGTTATCGAATTCTTGGAAGAGTGGGGTCTGGAGTCGTTAGAGGAGAACGCACATTCATCGACGCCGCTTACGAAAGTCTTCGTCAATGGCGTGTGGATGGGAGTGCACCG-CGACCCAGCRAATCTKGTSAAAACAATCAAGAAACTTCGGCGCAAGGACGATATCAGTCCCGAAGTGTCAGTTGTACGGGATATCAGAGAAAAGGAACTCCGTCTGTACACTGACGCTGGCCGCGTGTGCCGTCCCCTTTTTATTGTTGAAAATCAGCAGCTGGCTCTCCAGAAGAAACATGTCAAGTGGCTAAACCAAGGATATCGGGACGATGA------------------------------------------------TCCT------------------------------------------------------------------------GAACAAGAGCCGTACAAGTGGGAGAACCTTGTAAAGGGTGGCGTCATTGAATATCTGGATGCTGAGGAGGAGGAGACMGTCATGATTGCCATGATGCCAGAGGACTTGGAGAATTCACGATTAATACARCAGGGCATCGACCCACATGCAAAT------GATGGTGATTTCGACCCCGCKGCACGYTTGAAAGCTCCTTT------AAGCTCGCATACATGGACGCAYTGCGAGATYCATCCCAGCATGATTCTGGGCATTTGCGCCAGCATCATTCCATTCCCGGATCACAACCAAGTATGTTGTCATCATTAATT-GCGTGTATTGCGAT------------TAACAGTTTTTTCAGTCTCCCCGTAATACTTACCAGTCTG---------------------------------------------------------------------------------------------------------------------------------------------------------------------------------------------------------------------------------------------------------------------------------------------------------------------------------------------------------------------------------------------------------------------------------------------------------------------------------------------------------------------------------------------------------------------------------------------------------------------
>Contumyces_vesuvianus_203608 Concatenation of 5 sequences
TACTGTGAAACTGCGAATGGCTCATTAAATCAGTTATAGTTTATTTGATGGTATCTTACTACAT-GGATAACTGTGGTAATTCTAGAGCTAATACACGCAATTAAGCCCCGACT-TCTGGAAGGGGTGTGTTTATTAGATAAAAAACCAACGCGGTTCGCCGCTCCCTTGGTGATTCATAATAACCTTTCGAATCGCATGGCCTTGTGC--CGGCGATGCTTCATTCAAATATCTGCCCTATCAACTTTCGATGGTAGGATAGAGGCCTACCATGGTTTCAACGGGTAACGGGGAATAAGGGTTCGATTCCGGAGAGGGAGCCTGAGAAACGGCTACCACATCCAAGGAAGGCAGCAGGCGCGCAAATTACCCAATCCCGACAC-GGGGAGGTAGTGACAATAAATAACAATATAGGGCTCTTTTGGGTCTTATAATTGGAATGAGTACAATTTAAATCCCTTAACGAGGAACAATTGGAGGGCAAGTCTGGTGCCAGCAGCCGCGGTAATTCCAGCTCCAATAGCGTATATTAAAGTTGTTGCAGTTAAAAAGCTCGTAGTTGAACTTCAGATCTAGCTGGCCGGTCTACTTAA-CGGTATGTACTGGCTTGGCGGGATCTTACCTTTTTGGTGATCCGGCATGCCCTTTATTGGGTGTGTCGGGGAACCAAGATCTTTACCTTGAGAAAATTAGAGTGTTCAAAGCAGGCCTATGCCCGGATACATTAGCATGGAATAATAAAATAGGACGTGCGGTTCTATTTTGTTGGTTTCTAGAGTCGCCGTAATGATTAATAGGGATAGTTGGGGGCATTAGTATTCAGTTGCTAGAGGTGAAATTCTTGGATTTACTGAAGACTAACTTCTGCGAAAGCATTTGCCAAGGATGTTTTCATTAATCAA-GAACGAAGGTTAGGGGATCGAAAACGATCAGATACCGTTGTAGTCTTAACAGTAAACTATGCCGACTAGAGATCGGGCGATCTCACTA-TTATGTGTCGCTCGGCATCTTACGAGAAATCAAAGTCTTTGGGTTCTGGGGGGAGTATGGTCG-CAAGGCTGAAACTTAAAGGAA-TGACA------------------------------------------------------------------------------------------------------------------------------------------------------------------------------------------------------------------------------------------------------------------------------------------------------------------------------------------------------------------------------------------------------------------------------------------------------------------------------------------------------------------------------------------------------------------------------------------------------------------------------------------------------------------------------------------------------------------------------------------------------------------------------------------------------------------------------------------------------------------------------------------------------------------------------------------------------------------------------------------------------------------------------------------------------------------------------------------------------------------------------------------------------------------------------------------------------------------------------------------------------------------------------------------------------------------------------------------------------------------------------------------------------------------------------------------------------------------------------------------------------------------------------------------------------------CCTAGTAACTGCG-AGTGAAGCG-GGAAA-AGCTCAAATTT-AAAATCTGGCG---GTTAA-CTCCCGTCCGAGTTGTAATCTGAAGAGGCATTTTCGATGTCAGCCCGTGCACAAGTCTCTTGGAACAGAGCGTCAGAGAGGGTGAGAATCCCG-TCCATGGCACGGACATAGCTGGTGTCA-TATGATATGCTTTTCAAAGAGTCGAGTTGTTTGGGAATGCAGCTCAAAATGGGTGGTAAATTCCATCTAAAGCTAAATATAGGCAAGAAACCGATAGCGAACAAGTACCGTGAGGGAAAGATGAAAAGCACTTTGAAAAGAGAGTTAAACAGTACGTGAAATTGTTGAAAGGGAAAC-GCTTGAAGTCAGTCGC-ATTGTCTGGGACTCAGCCGTGA-C-TA--TT--GGTTGCGGTTTACTTCCTG--GTTAATGGGTCAATATCAATTTTGGTTGACGGACAAATTGAGCTTGAATGTGGCACCCTTTACTGGGTGTG-TTATAGCTT-GCTCTCTGATACGCCAACTGGGATTGAGGATCGCAGCACGCC-C--TT-GT-GGCCGGGGT---TCG--CCCACGTA--TCGTGCTTAGGATATTGACATAATGACTTTAATCGACCCGTCTTGAAACACGGA-CCAAGGAGTCTAACATGCCTGCGAGTATTAGGGTGATTAAACCCTTGTGCGCAATGAAAGTGACAGTTGGGA---CCCTTTCAC--GAGGGGCACCGACGCCCGGCCTTGATCTTCTGTGACGGCGCCGCGGTGGAGCATGTATGTTGGGACCCGAAAGATGGTGAACTATGCCTGAATAGGGC-GAAGCCAGAGGAAACTCTGGT-GGAGGCTCGTAGC-GATTCTGACGTGCAAATC-GATCGTCAAATTTGGGTATAGGGGCGAAAGACTAATCGAACCATCTAGTAGCTG-------------------------------------------------------------------------------------------------------------------------------------------------------------------------------------------------------------------------------------------------------------------------------------------------------------------------------------------------------------------------------------------------------------------------------------------------------------------------------------------------------------------------------------------------------------------------------------------------------------------------------------------------------------------------------------------------------------------------------------------------------------TGTCCYGCTGAGA-CTCCCGAAGGACAGGCCTGTGGTCTTGTGAAAAATTTGGCTTTAATGTCGACAATCTCTGTCGGCTCGTTGTCGGCACCCGTCATCGAGTTCTTGGAAGAGTGGGGCCTGGAGTCACTTGAAGAAAATGCGCACTCCTCGACTCCCCTCACGAAAGTYTTCGTAAACGGTGTTTGGATGGGTGTTCATCG-TGACCCTGGGAATCTCGTGAAGACTATCAAGAAACTTCGGCGGAAGGAYGATATCAGCCCGGAAGTATCGGTCGTGCGAGATATCAGGGAGAAGGAGCTGCGGTTGTACACCGATGCTGGTCGCGTTTGTCGACCGCTGTTCATTGTTGAGAACCAGCAACTCGCCCTACAGAAAAAGCACGTCAAATGGCTGAACCAGGGATTCCGGGACGACGA------------------------------------------------TCCT------------------------------------------------------------------------ACAAGGGAGCCATACAAATGGGAGAGTCTCGTGAAAGGTGGTGTTATTGAATACCTGGATGCTGAGGAAGAAGAAACAGTCATGATTGCGATGATGCCAGAAGACCTAGAGAATTCACGTTTGATTCAGCAAGGTATTGATCCTCATGCGAAT------GACGGCGATTTCGATCCAGCTGCACGGTTAAAGGCGCCGTT------GTCCTGTCATACATGGACGCATTGTGAAATTCACCCCAGTATGATCCTTGGTATTTGCGCTAGCATTATCCCGTTCCCAGATCACAACCAGGTGAGCATTTTGTTTGTTGA-CAGCAATGTACAAT--ATTGCTG----AAGAATGTCAACAGTCACCGCGTAATACCTACCAATCTG---------------------------------------------------------------------------------------------------------------------------------------------------------------------------------------------------------------------------------------------------------------------------------------------------------------------------------------------------------------------------------------------------------------------------------------------------------------------------------------------------------------------------------------------------------------------------------------------------------------------
>Cotylidia_sp._AFTOL-700 Concatenation of 5 sequences
TACTGTGAAACTGCGAATGGCTCATTAAATCAGTTATAGTTTATTTGATGGTACATTGCTACAT-GGATAACTGTGGTAATTCTAGAGCTAATACATGCAATCAAGCCCCGACT-TCTGGGAGGGGTGTATTTATTAGATAAAAAACCAACGCGGTTCGCCGCTCCTTTGGTGATTCATAATAACTTCTCGAATCGCATGGCCTTGCGC--CGGCGATGCTTCATTCAAATATCTGCCCTATCAACTTTCGATGGTAGGATAGAGGCCTACCATGGTTTTAACGGGTAACGGGGAATAAGGGTTCGATTCCGGAGAGGGAGCCTGAGAAACGGCTACCACATCCAAGGAAGGCAGCAGGCGCGCAAATTACCCAATCCCGACAC-GGGGAGGTAGTGACAATAAATAACAATATAGGGCTCTTTTGGGTCTTATAATTGGAATGAGTACAATTTAAATCCCTTAACGAGGAACAATTGGAGGGCAAGTCTGGTGCCAGCAGCCGCGGTAATTCCAGCTCCAATAGCGTATATTAAAGTTGTTGCAGTTAAAAAGCTCGTAGTTGAACTTCAGACCTGGCTGGGCGGTCTGCCTAA-CGGTATGTACT-GTCTGGCCGGGCCTTACC-TCTTGGTGATCCGGCATGCCCTTCATTGGGTGTGTCGGGGAACCAGGACCTTTACCTTGAGAAAATTAGAGTGTTCAAAGCAGGCCTATGCCCGAATACATTAGCATGGAATAATAAAATAGGACGTGCGGTTCTATTTTGTTGGTTTCTAGAGTCGCCGTAATGATTAATAGGGATAGTTGGGGGCATTAGTATTCAGTTGCTAGAGGTGAAATTCTTGGATTTACTGAAGACTAACTTCTGCGAAAGCATTTGCCAAGGATGTTTTCATTAATCAA-GAACGAAGGTTAGGGGATCGAAAACGATCAGATACCGTTGTAGTCTTAACAGTAAACTATGCCGACTAGGGATCGGGCGAACTCACTT-TTATGTGTCGCTCGGCACCTTACGAGAAATCAAAGTCTTTGGGTTCTGGGGGGAGTATGGTCG-CAAGGCTGAAACTTAAAGGAATTGACGGCTGAGTC------------------TTG---------------ATG-------TGG-------------------------GTTTG-ATGCTGGCC--------------------------------------------------------------------------------------------------------------------------------------------CTTC--------------------------------------------------------------------------------------------------------------GGGG-TAA-TGTGCTCG--------------------------CC-CC-GCTCA----------AT-C-CACT-C--------TACA---CC------TGTGCACCTAT---------------------------------CGAAAGTGAG---------CAGCTTGCGTACTGCCT----------------GAAGAGAGGGTTCCTTGCGA--------------------------------------AAGTGAGTTGAGTCCTGTCA-------------------------------GAAGGTGGGTATATGCGCTTGTT----------------TCTCCTTTCGTA--------------------TCATTACA-CACACCTTT----------------GAAAGTATAG-TAGAATGTAT----CTGCCTTCT-----GGGCAA---TAAACTTT----TGTACAACTTTCAACAACGGATCTCTNNNNNNNNNNNNNNNNNNNNNNNNNNN-NNNNNNNNNATAAGTAATGTGAATTGCAGAATTCAGTGAATCATCGAATCTTTGAACGCACCTTGCGCTCCTTGG-TAT-TCCGAGGAGCATGCCTGTTTGAGTGTCATG-AAATCATCAACC------CCCTGATGCA-------TTGTGTTG------------CATCCTTGGG---TTTGGAA-TTGGAGGC------------TGCTGGCTT--------------------------------GCAAAGGTCG-GCTCCT-CTTGAATGCATT-----A--GCTTGGGCT------CTTTCTGA--------------AGTTAGTTCAT-G-GTGTGAT--AAT------------TATC-TACGC-CCTGTC--------------------------CCTTTGGATCCAAGCTTACAA------TTGTCCCTTGTG-------------------------------------GGACAGCTCTTTCAAAT----------CTGACCTC----------------------------------------------------------------------------------------------------------------CCTAGTAACTGCG-AGTGAAGCG-GGAAA-AGCTCAAATTT-AAAATCTGGCA---GCCTC---GCTGTCCGAGTTGTAATCTGGAGAAGCATTTTCCGTGCTGGACCGTGTACAAGTCTCTTGGAACAGAGCGTCATAGAGGGTGAGAATCCCG-TCTTTGGCACGGA--CTACCAGTGCTT-TGTGATATGC-TCTCAAAGAGTCGAGTTGTTTGGGAATGCAGCTCAAAATGGGTGGTAAATTCCATCTAAAGCTAAATATTGGCGAGAGACCGATAGCGAACAAGTACCGTGAGGGAAAGATGAAAAGCACTTTGGAAAGAGAGTTAAACAGTACGTGAAATTGTTGAAAGGGAAAC-GCTTGAAGTCAGTCGC-GTTGTCCGGGACTCAGCCTTG--C-TT--CT----GCTTGGTGTACTTCCTG--GTTGACGGGCCAACATCAATTTTGACCGGTGGATAAAGGCAGAGGGAATGTGGCACCTCC----GGGTGTG-TTATAGCCC-TTTGTCACATGCATCGGTTGGGATTGAGGACCGCAGCACGCC----TT-TT-GGCCGGGGT---TCG--CCCACGTA--CCGTGCTTAGGATGTTGGCATAATGGCTTTAATCGACCCGTCTTGAAACACGGA-CCAAGGAGTCTAACATGCCCGCAAGTGTTAGGGTGG-TAAACCCTTGCGCGTAATGAAAGTGAAAGTTGGGA--CCTCTGTCAT--GGAGGGCACCGACGCCCGGCCTGAAACTTCTGTGACGGAGCCGCGGTAGAGCGTGTATGTTGGGACCCGAAAGATGGTGAACTATGCCTGAATAGGGC-GAAGCCAGAGGAAACTCTGGT-GGAGGCTCGTAGC-GATTCTGACGTGCAAATC-GATCGTCAAATTTGGGTATAGGGGCGAAAGACTAATCGAACCATCTAGTAGCTGGTTCCTGCCGAAGTTT--CCCTCAGGATAGCAGAAACTCG-TATCAGATT-TATGTGGTAAAGCGAATGATTAGAGGCCTTGGGGTTGAAACAACCTTAACCTATTCTCAAACTTTAAATATGTAAGAACAAGCCGTCTCTTAG--TTGGACCGCT-TGGTGATTGAGAGTTTCTAGTGGGCC-ATTTTTGGTAAGCAGAACTGGCGATGCGGGATGAACCGAACGCGAGGTTAAGGTGCCGGAATACACGCTCATCAGACACCA-CAAAAGGTGTTAGTTCATCTAGACAGC-AGGACGGTGGCCATGGAAGTCGGAACCCGCTAAGGAGTGTGTAACAACTCACCTGCCGAAT-GAACTAGCCCTGA-AAATGGATGGCGCTCAAGCGTGTTACC---CATACCTCG-CCGTCAGCGTTGAAGTGACGCGCTGACGAGTAGGCAGGCGTGGAGGT-CAGTGAAGAAGTGTGTTGAAGGACATAAAGCTTTCAATATTTCATTAGCTGTTAAGCATAATACCATCACAAATGGTCTCAAATATTCCCTGGCAACTGGAAATTGGGGAGATCAAAAAAAGTCGATGACTACGAAAGCAGGTGTATCACAAGTACTCAATCGATACACATATGCATCGACATTATCCCATCTTCGACGGTGCAATACACCTCTGGGTCGCGAGGGCAAGATCGCAAAACCGCGTCAATTGCATAATACGCACTGGGGTATGGTTTGTCCAGCRGAGA-CCCCAGAAGGTCAAGCTTGTGGGCTGGTCAAAAATCTTGCACTCATGGCTACAATTTCCGTTGGTTCCCTATCGGCCCCTGTTATCGAGTTCCTGGAGGAATGGGGACTGGAATCTTTAGAAGAGAATGCTCATTCGCCAATACCACTAACGAAGGTGTTCGTCAATGGTGTCTGGATGGGAGTGCATCG-TGACCCTGCGAATCTTGTCAAAACTATCAAGAAACTGCGACGAAAGGATGATATCAGTCCCGAGGTGTCTGTTGTACGGGATATTCGAGAGAAGGAACTACGACTTTATACGGATGCTGGTCGAGTGTGTCGACCACTGTTTATTGTCGAAAACCAGCAGTTGGCTCTCCAAAAGAAGCATGTGAAGTGGCTGAATCAAGGTTACCGAGATGACGA------------------------------------------------TCCT------------------------------------------------------------------------GCTCAAGATCCGTATAAATGGGATTCACTGGTGAAGGGTGGTGTCATCGAATATCTTGATGCTGAGGAGGAGGAGACCGTAATGATCTGCATGACGCCGGAGGATTTAGAGAATTCAAGATTGCAACAGCAAGGTATCGACCCGCATGCAAAT------GATGGTGACTTCGACCCCGCTGCACGATTGAAATCCGTACA------AAATGCGCATACATGGACTCATTGTGAGATCCATCCGAGCATGATCCTGGGTATCTGTGCGAGTATCATTCCATTCCCTGACCACAACCAAGTAAGTAGTAATGGTCCAGC-AGTGCCCACACGGT--CGTATTTACATACTGGACTTGATAGTCTCCTCGTAACACATATCAATCTGGATTGCGCCATCCTTATCATCGCCGGTGGTACTGGTGAATTCGAAGCTGGTATTTCCAAGGATGGTCAGACCCGCGAGCACGCCCTCTTGGCCTTCACCCTCGGTGTCCGTCAGCTCATCGTCGCCGTAAATAAAATGGACACCACCAAGGTCAGTAT-AATGAGTTTATAAG--------CGCCTATTA--A-ATG-CTCAT-----------GATCAACACAGTGGTCCGAGGAGCGTTTCAACGAAATCGTTAAGGAAACCTCCACCTTCATCAAGAAGGTCGGTTACAACCCGAAGGCTGTTGCGTTCGTCCCGATCTCCGGCTGGCACGGTGACAACATGTTGGAGGAGTCCCCTAAGTATGTCGAT--AATTTATTAAAATCAG----------AGCACGATCATTGAGAC-----TTGGATTAGCATGCCATGGTACAAGGGCTGGACCAAGGAAGGCAAGG------------GTGGCACAGTCATC-AAGGGCAAGACGCTCCTTGATGCCATCGACGGTATTGAGCCCCCAGTCCGTCCAGATGACAAGCCTCTCCGTCTCCCTCTCCAGGATGTATACAAGATCGG
>Fasciodontia_yunnanensis_LWZ_20190811-50a Concatenation of 5 sequences
TACTGTGAAACTGCGAATGGCTCATTAAATCAGTTATAGTTTATTTGATGGTACTTTGCTACAT-GGATAACTGTGGTAATTCTAGAGCTAATACATGCAATCAAGCCCCGACT-TCTGGGAGGGGTGTATTTATTAGATAAAAAACCAACGCGGTTCGCCGCTCCCTTGGTGATTCATAATAACTTCTCGAATCGCATGGCCTTGTGC--CGGCGATGCTTCATTCAAATATCTGCCCTATCAACTTTCGATGGTAGGATAGAGGCCTACCATGGTGTCAACGGGTAACGGGGAATAAGGGTTCGATTCCGGAGAGGGAGCCTGAGAAACGGCTGCCAGTTCCATGGAACGCAGCAGGCGCGCAAATTACCCAATCCCAATACGGGGGAGGTAGTGACAATAAATAACAATATAGGGCTCTTTTGGGTCTTATAATTGGAATGAGTACAATTTAAATCCCTTAACGAGGAACAATTGGAGGGCAAGTCTGGTGCCAGCAGCCGCGGTAATTCCAGCTCCAATAGCGTATATTAAAGTTGTTGCAGTTAAAAAGCTCGTAGTTGAACTTCAGATCTGGTCGGGCGGTCTGCCTAA-CGGTATGTACT-GTCTGGCCGGGTCTTACC-TCTTGGTGAGCCGGCATGCCCTTCATTGGGTGTGTCGGGGAACCAGGACTTTTACCTTGAGAAAATCAGAGTGTTCAAAGCAGGCCTATGCCCGAATGCATTAGCAGGGAATAATAAAATAGGACGTGCGGTTCTATTTTGTTGGTTTCTAGAGTCGCCGTAATGATTAATAGGGACAGTTGGGGGCATTAGTATTCGGTAGCTAGAGGTGAAATTCTTGGATTTACCGAAGACTAACTACTGCGAAAGCATTTGCCAAGGATGTTTTCATTAATCAA-GAACGAAGGTTAGGGGATCGAAAACGATCAGATACCGTTGTAGTCTTAACAGTAAACTATGCCGACTAGGGATCGGATGACCTCTTTT-TGATGCGTCATTCGGCACCTTACGAGAAATCAAAGTCTTTGGGTTCTGGGGGGAGTATGGTCG-CAAGGCTGAAACTTAAAGGAA-TGACGGTCGAGTT---T--------------TTG---------------AGGT-------GG-------------------------GTTTG-AAGCTGGCT--------------------------------------------------------------------------------------------------------------------------------------------TTTCCTCGCAAGG---------------------------------------------------------------------------------------------------GGACAG-CA--TGTGCTCGA-----------------------CCCC-CG-CTCT---------CAAT-C-CACT-C--------AACA---CC------TGTGCACTTTC----------------------------------------------------AAGGTCGTGGTCCTCCATTCA---CTTATGG--AGCAGTGGAGTCAT------------------------------------------TCATTTGATTCTGC--------------------------------------------CGGGACTGCACTTTGCCA----------------TTTT------------------------------ATCACA-AACAC-TGTAT---------------ATTGTCTTG-TAGAATGTCAAT-----GCCTCTTTAGTGGGGC-----GAAACTT----AATACAACTTTCAACAACGGATCTCTTGGCTCTCGCATCGATGAAGAACGCAG-CGAAATGCGATAAGTAATGTGAATTGCAGAATTCAGTGAATCATCGAATCTTTGAACGCACCTTGCGCTCCTTGG-TAT-TCCGAGGAGCATGCCTGTTTGAGTGTCTTG-AAATCATCAACC------CCTCTCTGC--------TTTGTTGTGGAG------C---TCTGGTGG---CTTGGAT-TTGGGGATC-----------TGCTGGTC------------------------------------AAACCCG-GCTTCC-CTTGAATGCATT-----A--GCAGCTGT-------ACCTTCGGTTTAT-CTGA-----CTT-GCTCGC-G-GTGTGAT--AAT-------------TAT-CATTC-ATTG-T-TGGGCATGTTGGGT-------GGG-CGGCAG-TGTCCTGCTTCTAA------TCGTCCTC---------------GGACAATCTCTTCAA-------------------------ATT----------TTGACCTCA-----------------------------------------------------------------------------------------------------------------------------------------------------------------------------------------------------------------------------------------------------------------------------------------------------------------------------------------------------------------------------------------------------------------------------------------------------------------------------------------------------------------------------------------------------------------------------------------------------------------------------------------------------------------------------------------------------------------------------------------------------------------------------------------------------------------------------------------------------------------------------------------------------------------------------------------------------------------------------------------------------------------------------------------------------------------------------------------------------------------------------------------------------------------------------------------------------------------------------------------------------------------------------------------------------------------------------------------------------------------------------------------------------------------------------------------------------------------------------------------------------------------------------------------------------------------------------------TGTGTCGAAACGCACAAAGACTTTCACGTCAATTTTGCTGTGAAAGGAAGCACCATTACCAATGGCTTGAAATATTCCTTGGCGACTGGCAACTGGGGAGATCAAAAGAAAGCTATGGCGTCTAAAGCAGGTGTATCTCAGGTCCTGAACAGGTACACATACGCATCCACATTGTCACATTTGCGACGATGCAACACCCCCTTGGGTCGTGAAGGCAAGATTGCCAAGCCCCGCCAACTACACAATACGCATTGGGGAATGGTATGTCCTGCCGAAA-CACCGGAAGGTCAAGCTTGTGGCTTGGTGAAGAACCTATCATTAATGGCTACAATTTCTGTTGGATCATATTCAGCTCCAGTTATTGAGTTCTTAGAGGAATGGGGTCTGGAGGGTTTAGAAGAGAACGCGCATGCTTCGACCGGCTTGACGAAGGTGTTCGTGAATGGTGTATGGTTGGGCATTCACCG-GGACCCAGCCAACCTCGTGAATACCATTCGGACCCTACGTCGCAAGGATGATATAAGTCCAGAAGTATCAGTCGTACGAGATATCCGAGAGCGTGAACTCCGAATATACACAGATGCAGGACGTGTTTGCCGTCCGTTGTTCATTGTCGAGAATCACGAACTCAAACTCAAGCGGCAAAATATCAAGTGGCTGCACCAGAATTACTCTGACAAGGA------------------------------------------------CGAG------------------------------------------------------------------------ACGCGGCAGCCTTATACCTGGAACTCACTTATCAAAGATGGTGTCATCGAGTACCTAGATGCAGAGGAAGAGGAAACCGTCATGATTTGCATGACACCCGACGATCTCGTCGAATCGAGGCTTATGCGTCAAGGCCTTGATCCCCGTGCG---------GATCTCGACTACGATCCTGCTGCAAGGATAAAGGCCATATC------AAGCGCTCACACATGG---------------------------------------------------------------------------------------------------------------------------------------------------------------------------------------------------------------------------------------------------------------------------------------------------------------------------------------------------------------------------------------------------------------------------------------------------------------------------------------------------------------------------------------------------------------------------------------------------------------------------------------------------------------------------------------------------------------------------------------------------------------------------------------
>Fomitopsis_pinicola_AFTOL_770_outgroup Concatenation of 5 sequences
TACTGTGAAACTGCGAATGGCTCATTAAATCAGTTATAGTTTATTTGATGGTACCTTGCTACAT-GGATAACTGTGGTAATTCTAGAGCTAATACATGCAATCAAGCCCCGACT-TCTGGGAGGGGTGTATTTATTAGATAAAAAACCAACGCGGTTCGCCGCTCCTTTGGTGATTCATAATAACTTCTCGAATCGCATGGCCTTGTGC--CGGCGATGCTTCATTCAAATATCTGCCCTATCAACTTTCGATGGTAGGATAGAGGCCTACCATGGTTTCAACGGGTAACGGGGAATAAGGGTTCGATTCCGGAGAGGGAGCCTGAGAAACGGCTACCACATCCAAGGAAGGCAGCAGGCGCGCAAATTACCCAATCCCGACAC-GGGGAGGTAGTGACAATAAATAACAATATAGGGCTCTTTTGGGTCTTATAATTGGAATGAGTACAATTTAAATCCCTTAACGAGGAACAATTGGAGGGCAAGTCTGGTGCCAGCAGCCGCGGTAATTCCAGCTCCAATAGCGTATATTAAAGTTGTTGCAGTTAAAAAGCTCGTAGTTGAACTTCAGGCCTGGCCGGGCGGTCTGCCTCA-CGGTATGTACT-GTCTGGCTGGGTCTTACC-TCTTGGTGAGCCGGCATGCCCTTTACTGGGTGTGTCGGGGAACCAGGACTTTTACCTTGAGAAAATTAGAGTGTTCAAAGCAGGCCTGTGCCCGAATACATTAGCATGGAATAATAAAATAGGACGTGCGGTTCTATTTTGTTGGTTTCTAGAGTCGCCGTAATGATTAATAGGGATAGTTGGGGGCATTAGTATTCAGTTGCTAGAGGTGAAATTCTTGGATTTACTGAAGACTAACTATTGCGAAAGCATTTGCCAAGGATGTTTTCATTAATCAA-GAACGAAGGTTAGGGGATCGAAAACGATCAGATACCGTTGTAGTCTTAACAGTAAACTATGCCGACTAGGGATCGGGCGACCTCAATT-TTATGTGTCGCTCGGCACCTTACGAGAAATCAAAGTCTTTGGGTTCTGGGGGGAGTATGGTCG-CAAGGCTGAAACTTAAAGGAATTGACGGATGAATT------------------CTGAA-----------------------AGG-------------------------GGTTG-TAGCTGGC-----------------------------------------------------------------------------------------------------------------------------------------------CGTTT----------------------------------------------------------------------------------------------------CGTTTGAGCGG-CA--TGTGCACG--------------------------CC-CT-GCTCA--------TTAT-C-CATC-TC------ACACA---CC------TGTGCACATACTGTAGGTCGGC----------------TTTTGATTGGAGTGGGGTC---------TTCATCGACTCTGCTCTTTAG---------------------------------------------------------------------------------------------------------------------------TTGGGGCCTTCCTATGTT------------------TT------------------------------ATCACA-CACTACTTCAG---------------------TTTAAAGAATGTCCTC--TTGCGTCTAAC-------------GCATTTA----AATACAACTTTCAGCAACGGATCTCTTGGCTCTCGCATCGATGAAGAACGCAG-CGAAATGCGATAAGTAATGTGAATTGCAGAATTCAGTGAATCATCGAATCTTTGAACGCACCTTGCGCTCCTTGG-TAT-TCCGAGGAGCATGCCTGTTTGAGTGTCATG-GAATTCTCAACT------CTGTTTACT--------TTTGT-----------------GAATAGAG---CTTGGAC-TTGGAGGTT-----------TATTGCCGG------TAC------CTGT------------------GATCG-GCTCCT-CTTGAATGCATT-----A--GCTCGAAC-------CTTTTGTG--------------GATCAGCTTATCG-GTGTGATAAAAA------------TGTC-TACGCCGTTACT---------------------GTGAAGCATAT-TATTCGGCTTCCAA------TCGTCCTTCACG------------------------------------GGACAATAACTTTGACCT----------TTGACCTCAAA-TC-AGGTAGGATTACCCGCT-GAACTTAAGC---------------------------------------------------------------------------ATCCTAGTAACTGCG-AGTGAAGCG-GGAAA-AGCTCAAATTT-AAAATCTGGCG---GTCTT-TGGCCGTCCGAGTTGTAGTCTGGAGAAGTGCTTTCCGCGCTGGACCGTGTACAAGTCTCTTGGAACAGAGCGTCATAGAGGGTGAGAATCCCG-TCTTTGACACGGA--CTACCAGTGCTT-TGTGATGTGC-TCTCAAAGAGTCGAGTTGTTTGGGAATGCAGCTCAAAATGGGTGGTAAATTCCATCTAAAGCTAAATATTGGCGAGAGACCGATAGCGAACAAGTACCGTGAGGGAAAGATGAAAAGCACTTTGGAAAGAGAGTTAAACAGTACGTGAAATTGCTGAAAGGGAAAC-GCTTGAAGTCAGTCGC-GTTGGCCAGGACTCAGCCTTG--C-TTATTT----GCTTGGTGCATTTTCTG--GTTGACGGGCCAGCATCGATTTTGACCGCTGGAAAAAGATTAGGGGAATGTGGCACCTTC----GGGTGTG-TTATAGCCC-TTAGTCACATACAGTGGTTGGGATCGAGGACCGCAGCACGCC-T--TT-AT-GGCCGGGGT---TCG--CCCACGT---TCGTGCTTAGGATGCTGGCGTAATGGCTTTAAACGACCCGTCTTGAAACACGGA-CCAAGGAGTCTAACATGCCTGCGAGTGTTTGGGTGG-AAAACCCGAGCGCGTAATGAAAGTGAAAGTTGAGA--TCCCTGTCGT--GGGGAGCATCGACGCCCGGACCTGAACTTCGGTGATGGATCTGCGGTAGAGCATGTATGTTGGGACCCGAAAGATGGTGAACTATGCCTGAATAGGGT-GAAGCCAGAGGAAACTCTGGT-GGAGGCTCGTAGC-GATTCTGACGTGCAAATC-GATCGTCAAATTTGGGTATAGGGGCGAAAGACTAATCGAACCATCTAGTAGCTGGTTCCTGCCGAAGTTT--CCCTCAGGATAGCAGAAACTCG-TATCAGATT-TATGTGGTAAAGCGAATGATTAGAGGCCTTGGGGTTGAAACAACCTTAACCTATTCTCAAACTTTAAATATGTAAGAACAACCCGTCACTTGA--TTGGACCGGT-TGGCGATTGAGAGTTTCTAGTGGGCC-ATTTTTGGTAAGCAGAACTGGCGATGCGGGATGAACCGAACGCGAGGTTAAGGTGCCGGAATACACGCTCATCAGACACCA-CAAAAGGTGTTAGTTCATCTAGACAGC-AGGACGGTGGCCATGGAAGTCGGAATCCGCTAAGGAGTGTGTAACAACTCACCTGCCGAAT-GAACTAGCCCTGA-AAATGGATGGCGCTCAAGCGTGTTACC---CATACCTCG-CCGTCAGCGTTGAAGTGACGCGCTGACGAGTAGGCAGGCGTGGAGGT-CAGTGAAGAAGTGCGTGGAGACGCACAAGGAGTTCAACCTTAACCTCGCGGTGAAGCACAATACCATCACCAACGGGCTGAAGTACTCCTTGGCTACGGGCAACTGGGGAGACCAAAAGAAGTCGATGGCGTCGAAGGCCGGTGTCTCGCAGGTGCTGAACAGGTACACATACGCCTCCACGCTTTCGCACTTGCGTCGTTGCAACACTCCACTCGGACGAGAAGGCAAGATTGCGAAGCCGCGTCAGCTTCACAACACCCACTGGGGTATGGTCTGTCCCGCCGAGA-CGCCGGAAGGACAAGCTTGCGGTCTCGTAAAGAACCTCTCCCTCATGTCCTGTATATCCGTCGGCTCRCTCTCTGCGCCCGTCATCGAGTTCCTGGAGGAGTGGGGTCTGGAATCTTTGGAGGAGAACGCGCACTCTGCGACGCCCTGTACTAAGGTCTTCGTCAACGGTGTCTGGATGGGCGTACATCG-CGACCCAGCGAACTTGGTCAAGACGATCAAGAAGCTGCGCCGGAAGGACGACATCAGTCCTGAAGTGTCAGTCGTCCGGGACATTCGTGAACGGGAGCTRCGGCTATACACTGATGCCGGCCGTGTATGCCGACCGCTTTTCATTGTCGATGACCAGTCGCTGCTCCTCACGAAGCAGCACATCCAGTGGCTCAGCAATGGCAAGGACGACGCTGA---------------------------------------------------------------------------------------------------------------------------------CAACGACTTCAAGTGGGATTCCCTCGTGAAAAGCGGTGTCGTCGAGCTGCTCGACGCAGAGGAAGAGGAGACTGTCATGATCTGCATGACACCGGACGACCTCGAGACCTCGAGGTTGCAGTCCCAGGGCGTCGACACCACAGCT---------GATGGCGAATTCGACCCCGCTACTCGGTTGAAGGCACCKAC------GAACATCCATACTTGGACGCATTGCGAGATTCACCCCAGCATGATCCTCGGTGTCTGTGCGAGTATCATTCCCTTCCCCGATCATAACCAGGTACGTGCAGCTGTAAGACG-CGGGATATGCATGA--GCTGAC---------AGATCCGTAGTCCCCTCGTAATACTTACCAGTCCGGACTGCGCTGTTCTCATCATCGCCGCCGGTACTGGTGAGTTCGAGGCCGGTATCTCCAAGGACGGTCAAACTCGCGAGCACGCACTCCTTGCCTTCACCCTTGGTGTCAGGCAGCTCATTGTTGCCATCAACAAGATGGACACCACCAAGGTTTGTAC-AGTTGCTCGAACCATCA-----ATTTTCATG----TTG-CTGAT-----------GCGCTTTGCAGTGGAGCGAGGACCGTTTCAACGAAATCGTCAAGGAGACGTCCACCTTCATCAAGAAGGTCGGATACAACCCGAAGGCTGTCTCCTTCGTCCCCATCTCTGGATGGCACGGCGACAACATGTTGGAGGAGTCTGCCAAGTAAGTGTTG--CAGATGGTCAGCGGCA--TGGCGTATCTCCTCATTATATGCGC-----TCCGTGTAGCATGCCCTGGTACAAGGGCTGGACCAAAGAAACCAAGG------------CTGGT---GTCGTC-AAGGGCAAGACCCTCCTCGACGCTATCGACGCTATTGAACCCCCATCTCGTCCTTCTGACAAGCCCTCCCGTCTCCCCCTCCAGGATGTCTACAAGATTGG
>Hydnoporia_tabacina_LWZ_20210924-26a Concatenation of 5 sequences
TACTGTGAAACTGCGAATGGCTCATTAAATCAGTTATAGTTTATTTGATGGTACATTGCTACAT-GGATAACTGTGGTAATTCTAGAGCTAATACATGCAATCAAGCCCCGACT-TCTGGGAGGGGTGTATTTATTAGATAAAAAACCAACGCGGTTCGCCGCTCCCTTGGTGATTCATAATAACTTCTCGAATCGCATGGCCTTGTGC--CGGCGATGCTTCATTCAAATATCTGCCCTATCAACTTTCGATGGTAGGATAGTGGCCTACCATGGTTTCAACGGGTAACGGGGAATAAGGGTTCGATTCCGGAGAGGGAGCCTGAGAAACGGCTACCACATCCAAGGAAGGCAGCAGGCGCGCAAATTACCCAATCCCGACAC-GGGGAGGTAGTGACAATAAATAACAATATAGGGCTCTTTTGGGTCTTATAATTGGAATGAGTACAATTTAAATCCCTTAACGAGGAACAATTGGAGGGCAAGTCTGGTGCCAGCAGCCGCGGTAATTCCAGCTCCAATAGCGTATATTAAAGTTGTTGCAGTTAAAAAGCTCGTAGTTGAACTTCAGGCCTGGCCGGGCGGTCTGCCTAA-CGGTATGTACT-GTCTGGCCGGGTCTTACC-TCTTGGTGAGCCGGCATGCCCTTTACTGGGTGTGTCGGGGAACCAGGACTTTTACCTTGAGAAAATTAGAGTGTTCAAAGCAGGCCTATGCCCGAATACATTAGCATGGAATAATAAAATAGGACGTGCGGTTCTATTTTGTTGGTTTCTAGGATCGCCGTAATGATTAATAGGGATAGTTGGGGGCATTAGTATTCAGTTGCTAGAGGTGAAATTCTTGGATTTACTGAAGACTAACTTCTGCGAAAGCATTTGCCAAGGATGTTTTCATTAATCAA-GAACGAAGGTTAGGGGATCGAAAACGATCAGATACCGTTGTAGTCTTAACAGTAAACTATGCCGACTAGGGATCGGGCGACCTCACTA-TCATGTGTCGCTCGGCACCTTACGAGAAATCAAAGTCTTTGGGTTCTGGGGGGAGTATGGTCG-CAAGGCTGAAACTTAAAGGAA-TGACGGTCGAGTT---T--------------TGA--------------AA---G-----TAA------------------------GGCTTG-ATGCTGGTA----------------------------------------------------------------------------------------------------------------------------------CGG----------------------------------------------------------------------------------------------------------------------AAACGTA-CA--TGTGCTCAG-------------------------TC-TT-GCGCT--------CATT-C-CACT-C--------AACC---CC------TGTGCACTTAT---------------------------------CGAAGTTA--------------GTAGTC-GTTCCTCCTTT---ATTGGAG--CCGTCGAGAGTCTCGCA---AGTA---------------ATCATTAGGA-----AAAGGTCTTTATTGATTTTTCTTAAAGGTGAAAGCG---------GTCTCTTTG-ACTGGGAGCGGTGAAAGCTTTGA----------------CTTT------------------------------ATTATA-AAC---CTTTA---------------TTTGTCTTG-TAGAATGTAATG-----CTCCTAGT----GGGC-----GAAATTA----AATACAACTTTCAACAACGGATCTCTTGGCTCTCGCATCGATGAAGAACGCAG-CGAAATGCGATAAGTAATGTGAATTGCAGAATTCAGTGAATCATCGAATCTTTGAACGCACCTTGCGCCCTTTGG-TAT-TCCGAAGGGCATGCCTGTTTGAGTGTCATG-TTAATCTCAATC------CCCTCG-----------TTTCTTAATTGAA---------GCTTGGAG---GTTGGAC-TTGGAGCT------------TGCTGGCCC--------C------TCTT----------------GTGGTCG-GCTTCT-CTTAAATGCATT-----A--GCTGGA----------CTTTGGTTCTGCGTGA---------------A-G-GTGTAAT--AG---------------TT-TATTC-GCCA-T-TA--------GCGC-------TTG-CCTAAC-GAGTCTGCTTCTAA------TCGTCTTC---------------GGACAAGG--ATTCAG------------TTCCTTCTTGACTCT----------TTGACCTCA---------------------------------------------------------------------------------------------------------------CCTAGTAACTGCG-AGTGAAGCG-GGAAA-AGCTCAAATTT-AAAATCTGGCG---TCCTT-TGGGCGTCCGAGTTGTAATCTGGAGAAGCGTTTTCCGCGTTGGACCGTGTACAAGTCTCCTGGAACGGAGCGTCATAGAGGGTGAGAATCCCG-TCCATGACACGGA--CTACCAATGCTT-TGTGATACGC-TTTCGAAGAGTCGAGTTGTTTGGGAATGCAGCTCAAAATGGGTGGTAAATTCCATCTAAAGCTAAATATTGGCGAGAGACCGATAGCGAACAAGTACCGTGAGGGAAAGATGAAAAGCACTTTGGAAAGAGAGTTAAACAGTACGTGAAATTGTTGAAAGGGAAAC-GCTTGAAGTCAGTCGC-GTCTTGCGGAACTCAGCCTTA--C-TT--CG----GTCTGGTGTACTTTCCG--TTTGACGGGTCAACATCAATTTTGATCGGTAGAAAAAGCTTGAGGAAAGGTAGCGTTGTTTCGGCGACGTG-TTATAGTCT-TCTTGCGTATATATCGGTTGGGATTGAGGATCGCAGCACGCC-T--TTAAT-GGCCGGGGG--TTCG-CCCTACGTA--TCGTGCTTAGGATGTTGGCATAATGGCTTTAAGCGACCCGTCTTGAAACACGGA-CCAAGGAGTCTAACATGCTTGCGAGTGTTCGGGTGG-AAAACCCTTGCGCGTAATGAAAGTGAAAGTTGGGAA-CCTCCGCAAG--GGGGTGCACCGACGCCCGGCCCTGAAGTTCTCTGACGGTGCTGCGGTAGAGCACGTATGTTGGGACCCGAAAGATGGTGAACTATGCCTGAATAGGGC-GAAGCCAGAGGAAACTCTGGT-GGAGGCTCGTAGC-GATTCTGACGTGCAAATC-GATCGTCAAATTTGGG----------------------------------------------------------------------------------------------------------------------------------------------------------------------------------------------------------------------------------------------------------------------------------------------------------------------------------------------------------------------------------------------------------------------------------------------------------------------------------------------------------------------------------------------------------------------------------------------------------------------------------------------------------------------------------------------------------------------------------------------------------------------------------------------------------------------GAAGGTCAAGCTTGTGGTCTCGTTAAAAATCTTTCTCTGATGGCTACGATCTCCGTTGGGTCATTTTCCGCTCCTGTTATCGAGTTCTTGGAAGAATGGGGATTGGAAAGCCTCGAAGAGAATGCACAGTCAACAA---ACCTTACCAAGGTCTTCGTCAACGGTGTTTGGCTTGGTGTGCATCG-TGATCCTTTCAACCTGGTCAACACCATTCGTACGCTCCGACGCAGGGAGGATATCAGTTGTGAAGTATCTGTCGTTCGTGACATCCGCGAGAAGGAATTGCGTATTTACACTGATGCAGGCCGTGTCCTTCGTCCTCTATTCATCGTGGAGGATCATAAGCTGAAATTAAAGCGTCAGCATCTCCAATGGCTTCACGATAAGCAGCGGATAGAGGAGAAGCCGCTCGAGAAGCCTCCACCGCGAGAAGGCGAGGTCCAGGAAGACTCGGAAGGCGAGACTATCGCGATAGAGGAGAATGGGATGCCGATCATGAA---GAACGGTGTCAAGATGAAGAAGAAGAGAGTCCCTTACAATTGGGGCTCCCTAATAAAAGATGGTGTGATTGAATATCTTGATGCTGAGGAAGAGGAGACTGTTATGATCTGCATGACGCCGGATGATCTGGTAGAGTCGCGGTTGATGCGCAAGGGCTTAAACCCACGAGCG---------GACAATGACTTTGACCCTGCCGCTCGGTTGAAGGCTGTCCC------AATGGCGCACACTTGGACACATTGCGAAATTCACCCTAGCATGATTCTGGGTATCTGCGCTAGTATCATT---------------------------------------------------------------------------------------------------------------TGCGCTATCCTCATCATTGCTGGTGGTACTGGTGAGTTCGAGGCTGGTATCTCCAAGGATGGCCAGACCCGCGAGCACGCCCTTCTCGCCTTCACCCTCGGTGTGCGTCAGCTCATCGTCGCTGTCAACAAAATGGACACCACCAAGGTTCATTC-TCATAAATATTTATATT-----TCTTATTTT--A-TAC-TTAACGC---------TTATTATCCAGTGGTCCGAGGATCGTTTCACTGAAATTATCAAGGAGACGTCCAACTTCATCAAGAAGGTCGGTTACAACCCGAAGACCGTTGCCTTCGTCCCGATCTCCGGCTGGCACGGTGACAACATGTTGGAGGAGTCTGCCAAGTAAGTTGCA--TTGCTCTATTTGTCTT----------GATATGGAATTAAACGCGTTATCGTCTACAGCATGCCGTGGTACAAGGGCTGGACCAAGGAGACCAAGG------------CTGGT---GTCGTA-AAGGGTAAGACCCTCCTCGATGCCATCGACGCTATTGAGCCCCCCATCCGCCCCGAGAACAAGCCCCTTCGTCTCCCCCTCCAGGATGTGTACAAGATCGG
>Lyomyces_sambuci_LWZ_20180905-1 Concatenation of 5 sequences
TACTGTGAAACTGCGGATGGCTCATTAAATCAGTTATAGTTTATTTGATGGTACATTGCTACAT-GGATAACTGTGGTAATTCTAGAGCTAATACATGCAATCAAGCCCCGACT-TCTGGAAGGGGTGTATTTATTAGATAAAAAACCAACGCGGTTCGCCGCTCCTTTGGTGATTCATAATAACTTCTCGAATCGCATGGCCTTGTGC--CGGTGATGCTTCATTCAAATATCTGCCCTATCAACTTTCGATGGTAGGATAGAGGCCTACCATGGTTTCAACGGGTAACGGGGAATAAGGGTTCGATTCCGGAGAGGGAGCCTGAGAAACGGCTACCACACCTACGGGAGGCAGCAGGCGCGCAAATTACCCAATCCCAATAC-GGGGAGGTAGTGACAATAAATAACAATGTAGGGCTCTATTGGGTCTTACAATTGGAATGAGTACAATTTAAATCCCTTAACGAGAAACGATTGGAGGGCAAGTCTGGTGCCAGCAGCCGCGGTAATTCCAGCTCCAATAGCGTATATTAAAGTTGTTGCAGTTAAAAAGCTCGTAGTTGAACTTCAGATCTGGTTGGGCGGTCTGCCTCG-CGGTATGTACT-GTCTGACTGGATCTTACC-TCTTGGTGAGCCGGCATGCCCTTCATTGGGTGTGTCGAGGAACCAGGACTTTTACCTTGAGAAAATCAGAGTGTTCAAAGCAGGCCTATGCCTGAATGCATTAGCAGGGAATAATAAAATAGGACGTGTGGTTCTATTTTGTTGGTTTCTAGAGCTACCGTAATGATTAATAGGGACAGTTGGGGGTATTAGTATTCAGTTGCTAGAGGTGAAATTCTTGGATTTACTGAAGACTAACTACTGCGAAAGCATTTACCAAGGATGTTTTCATTAATCAA-GAACGAAGGTTAGGGGATCGAAAACGATCAGATACCGTTGTAGTCTTAACAGTAAACTATGCCGACTAGGGATCGGGCGATTTACATA-TTATGTGTCGCTCGGCACCTTACGAGAAATCAAAGTCTTTGGGTTCTGGGGGGAGTATGGTCG-CAAGGCTGAAACTTAAAGGAA-TGACGGATGAGTT-----------------------------------GAAAC------AGG-------------------------ACTTG-ATGCTGGCT--------------------------------------------------------------------------------------------------------------------------------------------TAC------------------------------------------------------------------------------------------------------------TCCAAAG-CA--TGTGCTCAG-------------------------TT-CT-ACTCA----------AT-C-CATT-T--------CACA---CC------TGTGCACTTT----------------------------------CAA------------------AGTTGTAGTCCTCCG--------------TAATGGGAGTCGTGTCTTGTAA--------------------------------------------------------------------------------TG-------AGATGCTGGGACTGCTCTTTGCC----------------CATT------------------------------ATCACA-AACATCATTAT-----------------AGTCTTG-TAGAATATCA----TTAGCCTAAGGGC-----------TTAACTT----AATACAACTTTCAACAACGGATCTCTTGGCTCTCGCATCGATGAAGAACGCAG-CGAAATGCGATAAGTAATGTGAATTGCAGAATTCAGTGAATCATCGAATCTTTGAACGCACCTTGCACTCCTTGG-TAT-TCCGAGGAGTATGCTTGTTTGAGAGTAATG-TAATCATCAATC------CTCCTTTAC--------TTTTGT----------------GAAGTTGG---CTTGGAT-TTGGGGAT------------TGCTGGCCT------TTC------ATTA----------------GGTCCTG-GCTTCC-CTTGAAAGCATT-----A--GTTGAATCAAGTT-G--------------------CAACGTTACGTGT-G-GTGTGAT--AA-------------TATC-TTCAC-TGCATA----------------------GTTGTAATGA-AGTTTGGCTTCTAA------CAGTCCTTCACT------------------------------------GGACAATACTTTGAACAA----------TGTACCTCA---------------------------------------------------------------------------------------------------------------CCTAGTAACTGCG-AGTGAAGCG-GGATG-AGCTCAAATTT-AAAATCTGTCA---GCTTT--CGCTGTCCGAGTTGTAATCTAGAGAAGCATTTTCTGTGATGGACCGTGTACAAGTTTCTTGGAATAGAACTTCATAGAGGGTGAGAATCCCG-TCCATGACACGGA--CTACCGTTACTT-TGTGATATGC-TCTCAAAGAGTCGAGTTGTTTGGGAATGCAGCTCAAAATGGGTGGTAAGTTCCATCTAAAGCTAAATATTGGCGAGAGACCGATAGCGAACAAGTACCGTGAGGGAAAGATGAAAAGCACTTTGGAAAGAGAGTTAAACAGTACGTGAAATTGTTGAAAGGGAAAC-GCTTGAAGTCAGTCGC-GTTGCTTAGGACTCAGCCTTG--C-TA--TT----GCTTGGTGTACTTCCTA--TGTAACGGGTCAACATCAATTTTGGTTGGTGGATAAAGATTGAAGGAATGTGGCATCTTA----GGATGTG-TTATAGCCT-TCTTTCGTATACACTGGCTGGGATTGAGGTCTGCAGCACGCC-T--TT-AT-GGCCGGGGT---TCG--CCCACGTA--TCGTGCTTAGGATGTTGGCATAATGGCTTTAAGCGACCCGTCTTGAAACACGGA-CCAAGGAGTCTAACATGCTTGCGAGTATTAGAGTGG-AAAACTCTTATGCGTAATGAAAGTGAAAGTTGGGAC-TCTTCG------CGGAGGCACCGACGCCCGGCTCTGAAGTTTACTGACGATGCTGCGGTAGAGCACGTATGTTGGGACCCGAAAGATGGTGAACTATGCCTGAATAGGGT-GAAGCCAGGGGAAACTCTGGT-GGAGGCTCGTAGC-GATTCTGACGTGCAAATC-GATCGTCAAATTTGGG-------------------------------------------------------------------------------------------------------------------------------------------------------------------------------------------------------------------------------------------------------------------------------------------------------------------------------------------------------------------------------------------------------------------------------------------------------------------------------------------------------------------------------------------------------------------------------------------------------------------------------------------------------------------------------------------------------------------------------------------------------------------------------------------------------------------------------GCTTGCGGGTTGGTGAAGAACTTAGCGTTGATGTCCACAATATCCGTCGGTTCTTACTCTGCACCAGTCATTGACTTTCTGGAAGAGTGGGGATTGGAGGGTCTTGAAGAGAATGCGCATTCGTCAGCCAATCTGACGAAAGTGTTCGTCAATGGCGTGTGGATGGGGGTTCACCG-AGACTCGTCCAATTTACTGGATACGATCAGAAAGTTGCGAAGACGCGATGATATCAGTCCGGAAGTGTCTGTTGTCCGGGATGTGCGCGAGCGAGAGCTCAGGATACATACGGATGCTGGACGAGTGCTTCGACCCCTGTTCATCGTTGAAGATCACGAATTGAAACTCAAACGTGATCATGTGCGATGGATTCAGCAGAAGTACAAGGATAACGA------------------------------------------------CTTG------------------------------------------------------------------------AGTCAAGAACCATACACCTGGCAGTCGCTGGTGAAGGATGGTGTCATTGAATACCTGGACGCCGAGGAGGAGGAGACGGTCATGATTTGCATGTCGCCGGATGACCTCGTTGAATCACGGATCGTCAAGCAAGGACTTGATCCACGTGCG---------CATACGGAGTTCGTTCCTGGGGCGCGTCTTAAACCTCCACC------AGCCGCTCACAATTGG---------------------------------------------------------------------------------------------------------------------------------------------------------------------TGCGCTATTCTCATCATCGCTGCTGGTACTGGTGAATTCGAGGCTGGTATCTCGAAGGATGGCCAGACTCGTGAACATGCTCTCCTTGCTTTCACTCTCGGTGTCAAACAACTCATTGTCGCCATCAACAAAATGGATACCACCAAGGTGTGTTT-GGATCATAAGTCTT--------ATTCGCCAC--T-TTG-CTGAGATGT-------TCTTCAAACAGTGGTCTGAGCAGCGTTTCGAGGAAATCGTGAAGGAGACGACCACTTTCATCAAGAAGGTCGGCTTCAACCCCAAGGCCGTTGCTTTCGTCCCCATCTCTGGTTGGCACGGAGACAACATGATCGAAGCTTCTGCTAAGTATGTACGT--TTACAATGTATGTATT------------TTCGTTACTGACG-------TTCGTTTAGCATGCCCTGGTACAAGGGATGGAAGAAGGAGATTAAGG------------GAGGT---GAGGCG-ACCGGTAAGACTCTCCTCGAGGCCATCGACTCCATCGAACCTCCCTCCCGCCCCTCCGACAAGCCCCTCCGTCTGCCCCTCCAG-----------------
>Muscinupta_laevis_V._Haikonen_19745 Concatenation of 5 sequences
TACTGTGAAACTGCGAATGGCTCATTAAATCASTTATAGTTTATTTGATGGTACCTTGCTACAT-GGATAACTGTGGTAATTCTAGAGCTAATACATGCAATCAAGCCCCGACT-TCCGGAAGGGGTGTATTTATTAGATAAAAAACCAACGCGGTTCGCCGCTCCCTTGGTGATTCATAATAACTTCTCGAATCGCATGGCCTTGTGC--CGGCGATGCTTCATTCAAATATCTGCCCTATCAACTTTCGATGGTAGGATAGAGGCCTACCATGGTTTCAACGGGTAACGGGGAATAAGGGTTCGATTCCGGAGAGGGAGCCTGAGAAACGGCTACCACATCCAAGGAAGGCAGCAGGCGCGCAAATTACCCAATCCCGACAC-GGGGAGGTAGTGACAATAAATAACAATATAGGGCYCTTTCGGGTCTTATAATTGGAATGAGTACAATTTAAATCCCTTAACGAGGAACAATTGGAGGGCAAGTCTGGTGCCAGCAGCCGCGGTAATTCCAGCTCCAATAGCGTATATTAAAGTTGTTGCAGTTAAAAAGCTCGTAGTTGAACTTCAGACCTGGCCGGGCGGTCTGCCTAA-CGGTATGTACT-GTCTGGCCGGGCCTTACC-TCTTGGTGAGCCGGCATGCCCTTTACTGGGTGTGTCGGGGAACCAGGACTTTTACCTTGAGAAAATTAGAGTGTTCAAAGCAGGCCTATGCCCGAATACATTAGCATGGAATAATAAAATAGGACGTGCGGTTCTATTTTGTTGGTTTCTAGAGTCGCCGTAATGATTAATAGGGATAGTTGGGGGTATTAGTATTCAGTTGCTAGAGGTGAAATTCTTGGATTTACTGAAGACTAACTTCTGCGAAAGCATTTGCCAAGGATGTTTTCATTAATCAA-GAACGAAGGTTAGGGGATCGAAAACGATCAGATACCGTTGTAGTCTTAACAGTAAACTATGCCGACTAGGGATCGGGCGATCTCACTA-TTATGTGTCGCTCGGCACCTTACGAGAAATCAAAGTCTTTGGGTTCTGGGGGGAGTATGGTCG-CAA-------------------------TCGAGTT------------------TTG---------------ATG-------TGG-------------------------GTTTG-ATGCTGGCC--------------------------------------------------------------------------------------------------------------------------------------------TCCC--------------------------------------------------------------------------------------------------------------GAGG-CA--TGTGCTTG--------------------------CC-CC-GCTC-----------AT-C-CACT-C--------TACA---CC------TGTGCACCTC----------------------------------YGAGGGCG---------------TGATTCTCCCCGC----------ATCCGTGCGGGAGCAGCTCCCTTTGG-----------------------------------CCTTCCGGGGTCAAA------------------------------------GGTCGAGCCGGGAGCATGCTCTTGCT----------------T-TT------------------------------ATTACA-CA-CACCCTTT---------------GAAGTTCAG-TAGAATGTAACCA----GCCTTTAA---CGGC-------AAAATA----AATACAACTTTCAACAACGGATCTCTTGGCTCTCGCATCGATGAAGAACGCAG-CGAAATGCGATAAGTAATGTGAATTGCAGAATTCAGTGAATCATCGAATCTTTGAACGCACCTTGCGCTCCTTGG-TAT-TCCGAGGAGCATGCCTGTTTGAGTGTCATG-AAATTCTCAACC------TTGCGCACT---------TTTGCGAGTG----------CTCGTGAGG---CTTGGAC-TTGGGGGTCT-----------GCTGGCC------------------GT----------------GAGGTCG-GCTCCC-CTTGAATGCATT-----A--GCTGGAC---------TTTCCGACTCGG----------AGCGGTTCAC-G-GTGTGAT--ACA------------TATC-TACGC-CCTGGT---AATCCCTTC----------TCTCGAGGCC-GGATCGGCTTCTAA------TCGTCTT---------------CGGACACCTT--------------------------TTATTGAT----------CTGACCTCAAA-TC-AGGTAGGACTACCCGCT-GAACTTAAGC---------------------------------------------------------------------------ATCCTAGTAACTGCG-AGTGAAGCG-GGAAA-AGCTCAAATTT-AAAATCTGGCG---GTTTC---ACCGTCCGAGTTGTAATCTGGAGAAGYGTTTTCCGCGTCGGACCGTGTACAAGTCTCTTGGAACAGAGCGTCATAGAGGGTGAGAATCCCG-TCTTTGACACGGA--CTGCCGATGCTT-TGTGATACGC-TCTCAAAGAGTCGAGTTGTTTGGGAATGCAGCTCAAAATGGGTGGTAAATTCCATCTAAAGCTAAATATTGGCGAGAGACCGATAGCGAACAAGTACCGTGAGGGAAAGATGAAAAGCACTTTGGAAAGAGAGTTAAACAGTACGTGAAATTGTTGAAAGGGAAAC-GCTTGAAGTCAGTCGC-GTTGTCCGGGACTCAGCCTTG--C-TT--CT----GCTTGGTGTACTTCCTG--GTTGACGGGCCAACATCGATTTTGGTCGGCAGATAAAGGTGGAGGGAATGTGGCACCTTC----GGGTGTG-TTATAGCCC-TCTGTCGGATGTGTCGACTGGGATCGAGGATCGCAGCACGCC-T--TT-TT-GGCCGGGGT---TCG--CCCACGTA--CCGTGCTTAGGATGTTGGCATAATGGCTTTAAGCGACCCGTCTTGAAACACGGA-CCAAGGAGTCTAACATGCCCGCGAGTGTTAGGGTGG-AAAACCCTTGCGCRTAATGAAAGTGAAAGTTGGGA--CCTCTGTCGT--GGAGGGCACCGACGCCCGGCCTTGAACTTCTGTGACGGCGCCGCGGTAGAGCGTGTATGTTGGGACCCGAAAGATGGTGAACTATGCCTGAATAGGGC-GAAGCCAGAGGAAACTCTGGT-GGAGGCTCGTAGC-GATTCTGACGTGCAAATC-GATCGTCAAATTTGGGTATAGGGGCGAAAGACTAATCGAACCATCTAGTAGCTGGTTCCTGCCGAAGTTT--CCCTCAGGATAGCAGAAACTCG-TATCAGATT-TATGTGGTAAAGCGAATGATTAGAGGCCTTGGGGTTGAAACAACCTTAACCTATTCTCAAACTTTAAATATGTAAGAACAAGCCGTCTCTTAG--TTGGACCGCT-TGGCGATTGAGAGTTTCTAGTGGGCC-ATTTTTGGTAAGCAGAACTGGCGATGCGGGATGAACCGAACGTGAGGTTAAGGTGCCGGAATTCACGCTCATCAGACACCA-CAAAAGGTGTTAGTTCATCTAGACAGC-AGGACGGTGGCCATGGAAGTCGGAATCCGCTAAGGAGTGTGTAACAACTCACCTGCCGAAT-GAACTAGCCCTGA-AAATGGATGGCGCTCAAGCGTGATACC---CATACCTCA-CCGTCAGCGTTGAAGTGACGCGCTGACGAGTAGGCAGGCGTGGAGGT-CAGTGAAGAAG------------------------------------------------------------------------------------------------------------------------------------------------------------------------------------------------------------------------------------------------------------------------------GCTGAAA-CCCCCGAGGGCCAAGCTTGCGGTCTCGTTAAAAACTTGGCCCTAATGGCAACCATTTCTGTCGGTTCGCTTTCGGCTCCTGTCATCGAGTTCTTGGAAGAGTGGGGTCTGGAATCACTGGAGGAGAATGCGCACTCGACKATACCTCTCACTAAAGTATTCGTAAATGGCGTGTGGATGGGTGTTCATCG-CGACCCTGCGAACCTGGTTAAAACGATCAAAAAACTCCGGCGGAAAGACGACATTAGCCCAGAAGTCTCGGTGGTTCGGGACATCAGAGAGAAAGAGTTACGCCTCTACACTGATGCTGGCCGTGTTTGTCGACCCCTGTTCATTGTCGAAAACCACCAGCTCGTCTTGCAAAAGAAGCACATTAAGTGGCTAAACCAAGGTTATCGAGATGACGAGGATC------------------------------------------CCGAC------------------------------------------------------------------------AAGAAAGAGCCTTACAAATGGGATTCATTAGTAAAAGGTGGAATCATCGAATATCTCGACGCCGAGGAGGAAGAGACAGTCATGATCAGTATGACGCCGGAAGATCTTGAAAACTCGCGGATGCAGCAACAAGGTATTGATCCACAAGCGAAT------GATAACGAGTTCGATCCAGCAGCGCGCTTAAAGGCTGTATC------CACTGCTCATACGTGGACGCATTGCGAAATCCATCCCAGTATGATTCTCGGGATTTGTGCMAGCATCATTCCATTTCCAGATCACAATCAGGTAAGCGCTCAGAAGATGTT-AGGTGATGCACACG--GCTGAC-----TTTGTGCTCTGTAGTCTCCTCGTAACACGTACCAATCTG---------------------------------------------------------------------------------------------------------------------------------------------------------------------------------------------------------------------------------------------------------------------------------------------------------------------------------------------------------------------------------------------------------------------------------------------------------------------------------------------------------------------------------------------------------------------------------------------------------------------
>Peniophorella_crystallifera_LWZ_20210626-4a Concatenation of 5 sequences
TACTGTGAAACTGCGAATGGCTCATTAAATCAGTTATAGTTTATTTGATGGTACCTTGCTACAT-GGATAACTGTGGTAATTCTAGAGCTAATACATGCAATCAAGCCCCGACT-TCTGGGAGGGGTGTATTTATTAGATAAAAAACCAACGCGGTTCGCCGCTCCCTTGGTGATTCATAATAACTTCTCGAATCGCATGGCCTTGCGC--CGGCGATGCTTCATTCAAATATCTGCCCTATCAACTTTCGATGGTAGGATAGAGGCCTACCATGGTTTCAACGGGTAACGGGGAATAAGGGTTCGATTCCGGAGAGGGAGCCTGAGAAACGGCTACCACATCCAAGGAAGGCAGCAGGCGCGCAAATTACCCAATCCCGACAC-GGGGAGGTAGTGACAATAAATAACAATATAGGGCTCTTTTGGGTCTTATAATTGGAATGAGTACAATTTAAATCCCTTAACGAGGAACAATTGGAGGGCAAGTCTGGTGCCAGCAGCCGCGGTAATTCCAGCTCCAATAGCGTATATTAAAGTTGTTGCAGTTAAAAAGCTCGTAGTTGAACTTCAGACCTGGCTGGGCGGTCTGCCTCA-CGGTTTGTACT-GTCTGGCCGGGTCTTACC-TCTTGGTGAGCCAGCATGCCCTTCACTGGGTGTGTTGAGGAACCAGGACTTTTACCTTGAGAAAATTAGAGTGTTCAAAGCAGGCCTTTGCCCGAATACATTAGCATGGAATAATAAAATAGGACGTGCGGTTCTATTTTGTTGGTTTCTAGAGTCGCCGTAATGATTAATAGGGATAGTTGGGGGCATTAGTATTCAGTTGCTAGAGGTGAAATTCTTGGATTTACTGAAGACTAACTATTGCGAAAGCATTTGCCAAGGATGTTTTCATTAATCAA-GAACGAAGGTTAGGGGATCGAAAACGATCAGATACCGTTGTAGTCTTAACAGTAAACTATGCCGACTAGGGATCGGGCGACCTCACTT-TTATGTGTCGCTCGGCACCTTACGAGAAATCAAAGTCTTTGGGTTCTGGGGGGAGTATGGTCG-CAAGGCTGAAACTTAAAGGAATTGACGGACGAGT----T--------------TTG---------------AAG-------TGG-------------------------GTTTG-ATGCTGGTC--------------------------------------------------------------------------------------------------------------------------------------------TTCA--------------------------------------------------------------------------------------------------------------CAGG-CA--TGTGCTCG--------------------------CC-CT-ACTC---------TCAT-C-CACT-C---------ACA---CC------TGTGCACCTATAAA---------------------------TGCTGGAAGTT--------------ATTGTCC---------------------TTTGGAGAGTGCTTC-----------------------------------------------------------------------------------------------------------------TTTGCG-----------TTTAATTTT------------------------------C--ACA-AACTCTT------------------GAATGTCA---TAGAATGTTC----ATGGCCTACGGGCT--TCA-----TAAATGA----AATACAACTTTCAACAACGGATCTCTTGGCTCTCGCATCGATGAAGAACGCAG-CGAAATGCGATAAGTAATGTGAATTGCAGAATTCAGTGAATCATCGAATCTTTGAACGCACCTTGCGCTCTTGGGTTAT-TCCTAAGAGCATGCCTGTTTGAGTGTCGTG-AACTTCTCAACC------CCAGTTGGA---------TTTGCAATTCG----------ACTGGTGG---C-TGGAC-TTGGGGGCT-----------TGCTGGCCG------TTT------CAAT----------------TCGGTCT-GCTCCC-CTTGAATGTATT-----A--GC----------------TTGGACTTCTTCCTA-----CGGCTG-CAT-A-GCGTGAT--AAT------------TATC-TACGC-CTTGT---CTGTCTGTGGAAT---------A-CTACTG-GGTCTAGCTTCTAA------CTGTCCTCT--------------GGACAAT-------------------------CACTTCAATCT----------TTGACCTCA---------------------------------------------------------------------------------------------------------------CCTAGTAACTGCG-AGTGAAGCG-GGAAG-AGCTCAAATTT-AAAATCTGGCG---GTTCT---GCCGTCCGAGTTGTAATCTGGAGAAGCGTTTTCTGTGCTGGACCGTGCATAAGTGTCTTGGAATAGGACGTCATAGAGGGTGAGAATCCCG-TCTTTGGTACGGA--CTACCAGTGCTC-TGTGATACGC-TCTCAAAGAGTCGAGTTGTTTGGGAATGCAGCTCAAAATGGGTGGTAAATTCCATCTAAAGCTAAATATAGGCGAGAGACCGATAGCGAACAAGTACCGTGAGGGAAAGATGAAAAGCACTTTGGAAAGAGAGTTAAACAGTACGTGAAATTGTTGAAAGGGAAAC-GCTTGAAGTCAGTCGC-GTTGTCCAGGACTCAACCTTAG---TT--CT----CTTTGGTGTATTTCCTG--GTTAACGGGTCAACATCAATTTTGATCGGTGGACAAAGGCAGTGGGAATGTGGCACCCTC----GGGTGTG-TTATAGCCC-ATTGTTGTATACACTGGTTGGGATTGAGGA---TATCACGCC-C--TC-GG-CG-------------------------------GTAGGATGTTGGCATAATGGCTTTAAGCGACCCGTCTTGAAACACGGA-CCAAGGAGTCTAACATGCCTGCGAGTGTTAGGGTGG-CAAACCCTTGCGCGTAATGAAAGTGAAAGTTGGGA--CCTCTCT------GAGGGCACCGACGCCCGGCCCTGAACTCTTGTGACGGTGCTGCGGTAGAGCATGTATGTTGGGACCCGAAAGATGGTGAACTATGCCTGAATAGGGC-GAAGCCAGAGGAAACTCTGGT-GGAGGCTCGTAGC-GATTCTGACGTGCAAATC-GATCGTCAAATTTGGG-----------------------------------------------------------------------------------------------------------------------------------------------------------------------------------------------------------------------------------------------------------------------------------------------------------------------------------------------------------------------------------------------------------------------------------------------------------------------------------------------------------------------------------------------------------------------------------------------------------------------------------------------------------------------------------------------------------------------------------------------------------------------------------------------------------------------------------------------------------------------------------------------------------------------------------------------------------------------------------------------------------------------------------------------------------------------------------------------------------------------------------------------------------------------------------------------------------------------------------------------------------------------------------------------------------------------------------------------------------------------------------------------------------------------------------------------------------------------------------------------------------------------------------------------------------------------------------------------------------------------------------------------------------------------------------------------------------------------------------------------------------------------------------------------------------------------------------------------------------------------------------------------------------------------------------------------------------------------------------------------------------------------------------------------------------------------------------------------------------------------------------------------------------------------------------------------------------------------------------------------------------------------------------------------------------------------------------------------------------------------------------------
>Peniophorella_odontiiformis_SFC20150108-37 Concatenation of 5 sequences
-------------------------TAAATCAGTTATAGTTTATTTGATGGTACCTTGCTACAT-GGATAACTGTGGTAATTCTAGAGCTAATACATGCAATCAAGCCCCGACT-TCTGGGAGGGGTGTATTTATTAGATAAAAAACCAACGCGGTTCGCCGCTCCCTTGGTGATTCATAATAACTTCTCGAATCGCATGGCCTTGCGC--CGGCGATGCTTCATTCAAATATCTGCCCTATCAACTTTCGATGGTAGGATAGAGGCCTACCATGGTTTCAACGGGTAACGGGGAATAAGGGTTCGATTCCGGAGAGGGAGCCTGAGAAACGGCTACCACATCCAAGGAAGGCAGCAGGCGCGCAAATTACCCAATCCCGACAC-GGGGAGGTAGTGACAATAAATAACAATATAGGGCTCTTTTGGGTCTTATAATTGGAATGAGTACAATTTAAATCCCTTAACGAGGAACAATTGGAGGGCAAGTCTGGTGCCAGCAGCCGCGGTAATTCCAGCTCCAATAGCGTATATTAAAGTTGTTGCAGTTAAAAAGCTCGTAGTTGAACTTCAGACCTGGCTGGGCGGTCTGCCTCA-CGGTTTGTACT-GTCTGGCCGGGTCTTACC-TCTTGGTGAGCCAGCATGCCCTTCACTGGGTGTGTTGAGGAACCAGGACTTTTACCTTGAGAAAATTAGAGTGTTCAAAGCAGGCCATTGCCCGAATACATTAGCATGGAATAATAAAATAGGACGTGCGGTTCTATTTTGTTGGTTTCTAGAGTCGCCGTAATGATTAATAGGGATAGTTGGGGGCATTAGTATTCAGTTGCTAGAGGTGAAATTCTTGGATTTACTGAAGACTAACTACTGCGAAAGCATTTGCCAAGGATGTTTTCATTAATCAA-GAACGAAGGTTAGGGGATCGAAAACGATCAGATACCGTTGTAGTCTTAACAGTAAACTATGCCGACAA-----------------------------------------------------------------------------------------------------------------ATGAGT----T--------------TTG---------------AAG-------TGG-------------------------GTTTG-ATGCTGGCC--------------------------------------------------------------------------------------------------------------------------------------------TTAC--------------------------------------------------------------------------------------------------------------CAGG-CA--TGTGCTCG--------------------------CC-CT-ACTC---------TCAT-C-CACT-C---------ACA---CC------TGTGCACCTAAAAG---------------------------CGTTAGAAGA---------------TTCATCCCCTTGACCT------------TCAGGGGTGCGATCC---------------------------------------------AGGGAAACTTGGTAT--------------------------------------CGTTGGGTTGAGTTCTCTGCG-----------TTTTACTCT------------------------------TCTATA-AACCCTT------------------GTATGTTA---TAGAATGTCTA---ATGGCCTACGGGCT----------TTAATGA----AATACAACTTTCAACAACGGATCTCTTGGCTCTCGCATCGATGAAGAACGCAG-CGAAATGCGATAAGTAATGTGAATTGCAGAATTCAGTGAATCATCGAATCTTTGAACGCACCTTGCGCTCTTGGGCTAT-TCCTAAGAGCATGCCTGTTTGAGTGTCTTG-AACTCCTCAACC------CCAGTCAGG---------TTTGAAATCTG----------ACTGGTGG---C-TGGAT-TTGGAGGCT-----------TGTGGGCCG------TTT------CAAT----------------TCGGTCT-GCTCCT-CTTGAATGCATT-----A--GC----------------TTGGACTTGTTCCTA-----AGGCTT-CAT-G-GCGTGAT--AAC------------TATC-TACGC-TTTGG--TCTGTCTGCGGAAT---------C-ACCATG-GGTCTAGCTTCTAA------TCGTCCTTT--------------GGACAAC--------------------------CTTTCAAACT----------TTGACCTCAAA-TC-AGGTAGGACTACCCGCT-GAACTTAAGC---------------------------------------------------------------------------ATCCTAGTAACTGCG-AGTGAAGCG-GGAAG-AGCTCAAATTT-AAAATCTGGCG---GTTCT---GCCGTCCGAGTTGTAATCTGGAGAAGCGTTTTCTGTGCTGGACCGTGCATAAGTGTCTTGGAATAGGACGTCATAGAGGGTGAGAATCCCG-TCTTTGGTACGGA--CTACCAGTGCTC-TGTGATACGC-TCTCAAAGAGTCGAGTTGTTTGGGAATGCAGCTCAAAATGGGTGGTAAATTCCATCTAAAGCTAAATATAGGCGAGAGACCGATAGCGAACAAGTACCGTGAGGGAAAGATGAAAAGCACTTTGGAAAGAGAGTTAAACAGTACGTGAAATTGTTGAAAGGGAAAC-GCTTGAAGTCAGTCGC-GTTGTCCAGGACTCAACCTTGG---TT--CT----CCTTGGTGTATTTCCTG--GTTAACGGGTCAACATCAATTTTGATCGGTGGACAAAGGCAGGGGGAATGTGGCACCCTC----GGGTGTG-TTATAGCCC-CTTGTCGTATACACTGGTTGGGATTGAGGA---TATCACGCC-C--TC-GG-CG-------------------------------GTAGGATGTTGACATAATGGCTTTAAGCGACCCGTCTTGAAACACGGA-CCAAGGAGTCTAACATGCCTGCGAGTGTTAGGGTGG-TAAACCCTTGCGCGTAATGAAAGTGAAAGTTGGGA--CCTCTTT------GAGGGCACCGACACCCGGCCTTGAACTCTTGTGACGGTGCTGCGGTAGAGCATGTATGTTGGGACCCGAAAGATGGTGAACTATGCCTGAATAGGGC-GAAGCCAGAGGAAACTCTGGT-GGAGGCTCGTAGC-GATTCTAACGTGCAAATC-GATCGTCAAATTTGGGTATAGGGGCGAAAGACTAATCGAACCATCTAGTAGCTGGTTCCTGCCGAAGTTT--CCCTCAAGATAGCAGAAACTCG-TATCATA--------------------------------------------------------------------------------------------------------------------------------------------------------------------------------------------------------------------------------------------------------------------------------------------------------------------------------------------------------------------------------------------------------------------------------------------------------------------------------------------------------------------------------------------------------------------------------------------------------------------------------------------------------------------------------------------------------------------------------------------------------------CTCGCGTTGATGTCCACCATCTCTGTCGGCTCGCTATCTGCCCCCGTCATCGAGTTCCTAGAGGAATGGGGTTTGGAACCCCTTGAAGAGAACGCGCACTCGAACACTCCTCTCACCAAGGTCTTCGTCAACGGCGTGTGGATGGGTGTCCATCG-TGACCCCGCAAATCTAGTCAAGACGATCAAGAAGTTGCGGAGAAAGGACGACATCAGTCCCGAAGTGTCAGTGGTCCGTGATATTCGGGAGAAGGAACTCCGACTGTACACCGACGCAGGGCGTGTCTGCCGCCCGCTCTTCATCGTCGAAGACCGCCAGTTAGCGATCGGGAAGAAACATATCCGCTGGCTGAGTCAGAAGCACAAAGACGGCGT------------------------------------------------CCCA------------------------------------------------------------------TATGATGAGGACAACGAGTACAACTTCGATGCGCTGGTCAAGGATGGTGTCATCGAATATTTGGACGCTGAGGAGGAGGAGACGGTCATGATCTGCATGTCGCTGGATGAACTGGACGATAACGTTGCGGAGCAGCCTACGATCAAT------------------GATCCCGAATACGACCCTTCTGCTCGCCTGAAGGGTGTGAG------GGTGAAACACGATTGGACGCATTGCGAGATTCATCCCAGCATGATTCTTGGTATTTGTGCGAGTATTATTCCCTTCCCCGATCATAACCAGGTAAGCACATTGGCCCTCCC-TCTCCATCGAACTCAGACTGAT---------ATCCCCGTAGTCTCCTCGTAACACGTACCAATCCGGATTGCGCTATTCTCATCATTGCCGCCGGTACTGGTGAGTTCGAAGCTGGTATCTCCAAGGACGGCCAGACCCGCGAGCACGCTCTCCTCGCCTTCACCCTTGGTGTGCGTCAGCTCATCGTCGCCGTCAACAAGATGGACACCACCAAGGTATGCCG-TGCATATATATAGGATA-----AATCGGTCA--A-GTA-TTGACGT---------CTTTTCCCCAGTGGTCTGAGGATCGTTTCAACGAAATCATCAAGGAAACCTCCAACTTCATCAAGAAGGTCGGTTACAACCCCAAGTCCGTCGCTTTCGTCCCGATCTCTGGCTGGCACGGTGACAACATGTTGGAGGAGTCCGCCAAGTATGTAAAA--CTGTCTTGCGTCATTC----------GGTCAGCATTCTGACAA-----CTTGCTTAGCATGCCGTGGTACAAGGGCTGGACCAAGGAGACCAAGG------------GTGGT---ATGGCG-AAGGGCAAGACCCTCCTCGACGCCATCGACGCCATCGAGCCCCCCGTCCGTCCCTCCGACAAGCCCCTTCGTCTCCCCCTCC-------------------
>Peniophorella_odontiiformis_SFC20150113-08 Concatenation of 5 sequences
----------------------------------------------------ACCTTGCTACAT-GGATAACTGTGGTAATTCTAGAGCTAATACATGCAATCAAGCCCCGACT-TCTGGGAGGGGTGTATTTATTAGATAAAAAACCAACGCGGTTCGCCGCTCCCTTGGTGATTCATAATAACTTCTCGAATCGCATGGCCTTGCGC--CGGCGATGCTTCATTCAAATATCTGCCCTATCAACTTTCGATGGTAGGATAGAGGCCTACCATGGTTTCAACGGGTAACGGGGAATAAGGGTTCGATTCCGGAGAGGGAGCCTGAGAAACGGCTACCACATCCAAGGAAGGCAGCAGGCGCGCAAATTACCCAATCCCGACAC-GGGGAGGTAGTGACAATAAATAACAATATAGGGCTCTTTTGGGTCTTATAATTGGAATGAGTACAATTTAAATCCCTTAACGAGGAACAATTGGAGGGCAAGTCTGGTGCCAGCAGCCGCGGTAATTCCAGCTCCAATAGCGTATATTAAAGTTGTTGCAGTTAAAAAGCTCGTAGTTGAACTTCAGACCTGGCTGGGCGGTCTGCCTCA-CGGTTTGTACT-GTCTGGCCGGGTCTTACC-TCTTGGTGAGCCAGCATGCCCTTCACTGGGTGTGTTGAGGAACCAGGACTTTTACCTTGAGAAAATTAGAGTGTTCAAAGCAGGCCATTGCCCGAATACATTAGCATGGAATAATAAAATAGGACGTGCGGTTCTATTTTGTTGGTTTCTAGAGTCGCCGTAATGATTAATAGGGATAGTTGGGGGCATTAGTATTCAGTTGCTAGAGGTGAAATTCTTGGATTTACTGAAGACTAACTACTGCGAAAGCATTTGCCAAGGATGTTTTCATTAATCAA-GAACGAAGGTTA-------------------------------------------------------------------------------------------------------------------------------------------------------------------------ATGAGT----T--------------TTG---------------AAG-------TGG-------------------------GTTTG-ATGCTGGCC--------------------------------------------------------------------------------------------------------------------------------------------TTAC--------------------------------------------------------------------------------------------------------------CAGG-CA--TGTGCTCG--------------------------CC-CT-ACTC---------TCAT-C-CACT-C---------ACA---CC------TGTGCACCT-AAAG---------------------------CGTTAGAAGA---------------TTCATCCCCTTGACCT------------TCAAGGGTGCGATCC---------------------------------------------AGGGAAACTTGGTAT--------------------------------------CGTTGGGTTGAGTTCTCTGCG-----------TTTTACTCT------------------------------TCTATA-AACCCTT------------------GTATGTTA---TAGAATGTCTA---ATGGCCTACGGGCT----------TTAATGA----AATACAACTTTCAACAACGGATCTCTTGGCTCTCGCATCGATGAAGAACGCAG-CGAAATGCGATAAGTAATGTGAATTGCAGAATTCAGTGAATCATCGAATCTTTGAACGCACCTTGCGCTCTTGGGCTAT-TCCTAAGAGCATGCCTGTTTGAGTGTCTTG-AACTCCTCAACC------CCAGTCAGG---------TTTGAAATCTG----------ACTGGTGG---C-TGGAC-TTGGAGGCT-----------TGTGGGCCG------TTT------CAAT----------------TCGGTCT-GCTCCT-CTTGAATGCATT-----A--GC----------------TTGGACTTGTTCCTA-----AGGCTT-CAT-G-GCGTGAT--AAC------------TATC-TACGC-TTTGG--TCTGTCTGCGGAAT---------C-ACCATG-GGTCTAGCTTCTAA------TCGTCCTTT--------------GGACAAC--------------------------ATTTCAAACT----------TTGACCTCAAA-TC-AGGTAGGACTACCCGCT-GAACTTAAGC---------------------------------------------------------------------------AT--TAGTAACTGCG-AGTGAAGCG-GGAAG-AGCTCAAATTT-AAAATCTGGCG---GTTCT---GCCGTCCGAGTTGTAATCTGGAGAAGCGTTTTCTGTGCTGGACCGTGCATAAGTGTCTTGGAATAGGACGTCATAGAGGGTGAGAATCCCG-TCTTTGGTACGGA--CTACCAGTGCTC-TGTGATACGC-TCTCAAAGAGTCGAGTTGTTTGGGAATGCAGCTCATAATGGGTGGTAAATTCCATCTAAAGCTAAATATAGGCGAGAGACCGATCGCGAACAAGTACCGTGAGGGAAAGATGAAAAGCACTTTGGAAAGAGAGTTAAACAGTACGTGAAATTGTTGAAAGGGAAAC-GCTTGAAGTCAGTCGC-GTTGTCCAGGACTCAACCTTGG---TT--CT----CCTTGGTGTATTTCCTG--GTTAACGGGTCAACATCAATTTTGATCGGTGGACAAAGGCAGGGGGAATGTGGCACCCTC----GGGTGTG-TTATAGCCC-CTTGTCGTATACACTGGTGGGGATTGAGGA---TATCACGCC-C--TC-GG-CG-------------------------------GTAGGATGTTGACATAATGGCTTTAAGCGACCCGTCTTGAAACACGGA-CCAAGGAGTCTAACATGCCTGCGAGTGTTAGGGTGG-TAAACCCTTGCGCGTAATGAAGGTGAAAGTTGGGA--CCTCTCT------GAGGGCACCGACGCCCGGCCTTGAACTCTTGTGACGGTGCTGCGGTAGAGCATGTATGTTGGGACCCGAAAGATGGTGAACTATGCCTGAATAGGGC-GAAGCCAGAGGAAACTCTGGT-GGAGGCTCGTAGC-GATTCTAACGTGCAAATC-GATCGTCAAATTTGGGTATAGGGGCGAAAGACTAATCGAACCATCTAGTAGCTGGTTCCTGCCGAATTTT--CCCTCAAGATAGCAGAAACTCG-TATCATA-------------------------------------------------------------------------------------------------------------------------------------------------------------------------------------------------------------------------------------------------------------------------------------------------------------------------------------------------------------------------------------------------------------------------------------TGTGTGGAAACGCATAAGGACTTCAAGCTTGCGTTGGCCGTGAAGCACAACACTATCACCAACGGTCTGAAGTACTCACTCGCCACAGGTAACTGGGGCGACCAGAAGAAATCGATGGCGTCCAAAGCCGGTGTCTCACAGGTGCTCAACCGGTACACGTACGCGTCGACGCTCTCCCACTTGCGGCGGTGTAACACGCCCTTGGGTCGTGAGGGCAAGATTGCGAAACCGCGCCAGTTGCACAACACGCATTGGGGCATGGTGTGTCCTGCAGAAA-CACCCGAAGGACAGGCGTGTGGTCTCGTGAAGAATCTCGCGTTGATGTCCACCATCTCTGTCGGCTCGCTATCTGCCCCCGTCATCGAGTTCCTAGAGGAATGGGGTTTGGAACCCCTTGAAGAGAACGCGCACTCGAACACTCCTCTCACCAAGGTCTTCGTCAACGGCGTGTGGATGGGTGTCCATCG-TGACCCCGCAAATCTAGTCAAGACGATCAAGAAGTTGCGGAGAAAGGACGACATCAGTCCCGAAGTGTCAGTGGTCCGTGATATTCGGGAGAAGGAACTCCGACTGTACACCGACGCAGGGCGTGTCTGCCGCCCGCTCTTCATCGTCGAAGACCGCCAGTTAGCGATCGGGAAGAAACATATCCGCTGGCTGAGTCAGAAGCACAAAGACGGCGT------------------------------------------------CCCG------------------------------------------------------------------TATGATGAGGACAACGAGTACAACTTCGATGCGCTGGTCAAGGACGGCGTCATCGAATATTTGGACGCTGAGGAGGAGGAGACGGTCATGATCTGCATGTCGCTGGATGAACTGGACGATAACGTTGCGGAGCAGCCTACGATCAAT------------------GATCCCGAATACGACCCTTCTGCTCGCCTGAA-------------------------------------------------------------------------------------------------------------------------------------------------------------------------------------------------GATTGCGCTATTCTCATCATTGCCGCCGGTACTGGTGAGTTCGAAGCTGGTATCTCCAAGGACGGCCAGACCCGCGAGCACGCTCTCCTCGCCTTCACCCTTGGTGTGCGTCAGCTCATCGTCGCCGTCAACAAGATGGACACCACCAAGGTATGCCG-TGCATATATATAGGATA-----AATCGGTCA--A-GTA-TTGACGT---------CTTTTCCCCAGTGGTCTGAGGATCGTTTCAACGAAATCATCAAGGAAACCTCCAACTTCATCAAGAAGGTCGGTTACAACCCCAAGTCCGTCGCTTTCGTCCCGATCTCTGGCTGGCACGGTGACAACATGTTGGAGGAGTCCGCCAAGTATGTAAAA--CTGTCTTGCGTCATTC----------GGTCAGCATTCTGACAA-----CTTGCTTAGCATGCCGTGGTACAAGGGCTGGACCAAGGAGACCAAGG------------GTGGT---ATGGCG-AAGGGCAAGACCCTCCTCGACGCCATCGACGCCATCGAGCCCCCCGTCCGTCCCTCCGACAAGCCCCTTCGTCTCCCCCTCCAGGAC--------------
>Peniophorella_odontiiformis_SFC20160906-22 Concatenation of 5 sequences
-------------------------TAAATCAGTTATAGTTTATTTGATGGTACCTTGCTACAT-GGATAACTGTGGTAATTCTAGAGCTAATACATGCAATCAAGCCCCGACT-TCTGGGAGGGGTGTATTTATTAGATAAAAAACCAACGCGGTTCGCCGCTCCCTTGGTGATTCATAATAACTTCTCGAATCGCATGGCCTTGCGC--CGGCGATGCTTCATTCAAATATCTGCCCTATCAACTTTCGATGGTAGGATAGAGGCCTACCATGGTTTCAACGGGTAACGGGGAATAAGGGTTCGATTCCGGAGAGGGAGCCTGAGAAACGGCTACCACATCCAAGGAAGGCAGCAGGCGCGCAAATTACCCAATCCCGACAC-GGGGAGGTAGTGACAATAAATAACAATATAGGGCTCTTTTGGGTCTTATAATTGGAATGAGTACAATTTAAATCCCTTAACGAGGAACAATTGGAGGGCAAGTCTGGTGCCAGCAGCCGCGGTAATTCCAGCTCCAATAGCGTATATTAAAGTTGTTGCAGTTAAAAAGCTCGTAGTTGAACTTCAGACCTGGCTGGGCGGTCTGCCTCA-CGGTTTGTACT-GTCTGGCCGGGTCTTACC-TCTTGGTGAGCCAGCATGCCCTTCACTGGGTGTGTTGAGGAACCAGGACTTTTACCTTGAGAAAATTAGAGTGTTCAAAGCAGGCCATTGCCCGAATACATTAGCATGGAATAATAAAATAGGACGTGCGGTTCTATTTTGTTGGTTTCTAGAGTCGCCGTAATGATTAATAGGGATAGTTGGGGGCATTAGTATTCAGTTGCTAGAGGTGAAATTCTTGGATTTACTGAAGACTAACTACTGC------------------------------------------------------------------------------------------------------------------------------------------------------------------------------------------------------------------------ATGAGT----T--------------TTG---------------AAG-------TGG-------------------------GTTTG-ATGCTGGCC--------------------------------------------------------------------------------------------------------------------------------------------TTAC--------------------------------------------------------------------------------------------------------------CAGG-CA--TGTGCTCG--------------------------CC-CT-ACTC---------TCAT-C-CACT-C---------ACA---CC------TGTGCACCTAAAAG---------------------------CGTTAGAAGA---------------TTCATCCCCTTGACCT------------TCAGGGGTGCGATCC---------------------------------------------AGGGAAACTTGGTAT--------------------------------------CGTTGGGTTGAGTTCTCTGCG-----------TTTTACTCT------------------------------TCTATA-AACCCTT------------------GTATGTTA---TAGAATGTCTA---ATGGCCTACGGGCT----------TTAATGA----AATACAACTTTCAACAACGGATCTCTTGGCTCTCGCATCGATGAAGAACGCAG-CGAAATGCGATAAGTAATGTGAATTGCAGAATTCAGTGAATCATCGAATCTTTGAACGCACCTTGCGCTCTTGGGCTAT-TCCTAAGAGCATGCCTGTTTGAGTGTCTTG-AACTCCTCAACC------CCAGTCAGG---------TTTGAAATCTG----------ACTGGTGG---C-TGGAT-TTGGAGGCT-----------TGTGGGCCG------TTT------CAAT----------------TCGGTCT-GCTCCT-CTTGAATGCATT-----A--GC----------------TTGGACTTGTTCCTA-----AGGCTT-CAT-G-GCGTGAT--AAC------------TATC-TACGC-TTTGG--TCTGTCTGCGGAAT---------C-ACCATG-GGTCTAGCTTCTAA------TCGTCCTTT--------------GGACAAC--------------------------ATTTCAAACT----------TTGACCTCAAA-TC-AGGTAGGACTACCCGCT-GAACTTAAGC---------------------------------------------------------------------------ATCCTAGTAACTGCG-AGTGAAGCG-GGAAG-AGCTCAAATTT-AAAATCTGGCG---GTTCT---GCCGTCCGAGTTGTAATCTGGAGAAGCGTTTTCTGTGCTGGACCGTGCATAAGTGTCTTGGAATAGGACGTCATAGAGGGTGAGAATCCCG-TCTTTGGTACGGA--CTACCAGTGCTC-TGTGATACGC-TCTCAAAGAGTCGAGTTGTTTGGGAATGCAGCTCAAAATGGGTGGTAAATTCCATCTAAAGCTAAATATAGGCGAGAGACCGATAGCGAACAAGTACCGTGAGGGAAAGATGAAAAGCACTTTGGAAAGAGAGTTAAACAGTACGTGAAATTGTTGAAAGGGAAAC-GCTTGAAGTCAGTCGC-GTTGTCCAGGACTCAACCTTGG---TT--CT----CCTTGGTGTATTTCCTG--GTTAACGGGTCAACATCAATTTTGATCGGTGGACAAAGGCAGGGGGAATGTGGCACCCTC----GGGTGTG-TTATAGCCC-CTTGTCGTATACACTGGTGGGGATTGAGGA---TATCACGCC-C--TC-GG-CG-------------------------------GTAGGATGTTGACATAATGGCTTTAAGCGACCCGTCTTGAAACACGGA-CCAAGGAGTCTAACATGCCTGCGAGTGTTAGGGTGG-TAAACCCTTGCGCGTAATGAATGTGAAAGTTGGGA--CCTCTTT------GAGGGCACCGACGCCCGGCCTTGAACTCTTGTGACGGTGCTGCGGTAGAGCATGTATGTTGGGACCCGAAAGATGGTGAACTATGCCTGAATAGGGC-GAAGCCAGAGGAAACTCTGGT-GGAGGCTCGTAGC-GATTCTGACGTGCAAATC-GATCGTCAAATTTGGGTATAGGGGCGAAAGACTAATCGAACCATCTAGTAGCTGGTTCCTGCCGAAGTTT--CCCTCAAGATAGCAGAAACTCG-TATCAGATT-TATGTGGTAAAGCGA--------------------------------------------------------------------------------------------------------------------------------------------------------------------------------------------------------------------------------------------------------------------------------------------------------------------------------------------------------------------------------------------------------------------------------------------------------------------------------------------------------------------------------------------------------------------------------------------------------------------------------------------------------------------------------------------------------------------------------------------CTTGCGTTGATGTCCACCATCTCTGTCGGCTCGCTATCTGCCCCCGTCATCGAGTTCCTAGAGGAATGGGGTTTGGAACCCCTTGAAGAGAACGCGCACTCGAACACTCCTCTCACCAAGGTCTTCGTCAACGGCGTGTGGATGGGTGTCCATCG-TGACCCCGCAAATCTAGTCAAGACGATCAAGAAGTTGCGGAGAAAGGACGACATCAGTCCCGAAGTGTCAGTGGTCCGTGATATTCGGGAGAAGGAACTCCGACTGTACACCGACGCAGGGCGTGTCTGCCGCCCGCTCTTCATCGTCGAAGACCGCCAGTTAGCGATCGGGAAGAAACATATCCGCTGGCTGAGTCAGAAGCACAAAGACGGCGT------------------------------------------------CCCG------------------------------------------------------------------TATGATGAGGACAACGAGTACAACTTCGATGCGCTGGTCAAGGATGGTGTCATCGAATATTTGGACGCTGAGGAGGAGGAGACGGTCATGATCTGCATGTCGCTGGATGAACTGGACGATAACGTTGCGGAGCAGCCTACGATCAAT------------------GATCCCGAATACGACCCTTCTGCTCGCCTGAAGGGTGTGAG------GGTGAAACACGATTGGACGCATTGCGAGATTCATCCCAGCATGATTCTTGGTATTTGTGCGAGTATTATTCCCTTCCCCGATCATAACCAGGTAAGCACATTGGCCCTCCC-TCTCCATCGAACTCGGACTGAT---------ATCCCCGTAGTCTCCTCGTAACACGTACCAATCCGGATTGCGCTATTCTCATCATTGCCGCCGGTACTGGTGAGTTCGAAGCTGGTATCTCCAAGGACGGCCAGACCCGCGAGCACGCTCTCCTCGCCTTCACCCTTGGTGTGCGTCAGCTCATCGTCGCCGTCAACAAGATGGACACCACCAAGGTATGCCG-TGCATATATATAGGATA-----AATCGGTCA--A-GTA-TTGACGT---------CTTTTCCCCAGTGGTCTGAGGATCGTTTCAACGAAATCATCAAGGAAACCTCCAACTTCATCAAGAAGGTCGGTTACAACCCCAAGTCCGTCGCTTTCGTCCCGATCTCTGGCTGGCACGGTGACAACATGTTGGAGGAGTCCGCCAAGTATGTAAAA--CTGTCTTGCGTCATTC----------GGTCAGCATTCTGACAA-----CTTGCTTAGCATGCCGTGGTACAAGGGCTGGACCAAGGAGACCAAGG------------GTGGT---ATGGCG-AAGGGCAAGACCCTCCTCGACGCCATCGACGCCATCGAGCCCCCCGTCCGTCCCTCCGACAAGCCCCTTCGTCTCCCCCTCCAGGAC--------------
>Peniophorella_odontiiformis_SFC20191015-02 Concatenation of 5 sequences
------------------GGCTCATTAAATCAGTTATAGTTTATTTGATGGTACCTTGCTACAT-GGATAACTGTGGTAATTCTAGAGCTAATACATGCAATCAAGCCCCGACT-TCTGGGAGGGGTGTATTTATTAGATAAAAAACCAACGCGGTTCGCCGCTCCCTTGGTGATTCATAATAACTTCTCGAATCGCATGGCCTTGCGC--CGGCGATGCTTCATTCAAATATCTGCCCTATCAACTTTCGATGGTAGGATAGAGGCCTACCATGGTTTCAACGGGTAACGGGGAATAAGGGTTCGATTCCGGAGAGGGAGCCTGAGAAACGGCTACCACATCCAAGGAAGGCAGCAGGCGCGCAAATTACCCAATCCCGACAC-GGGGAGGTAGTGACAATAAATAACAATATAGGGCTCTTTTGGGTCTTATAATTGGAATGAGTACAATTTAAATCCCTTAACGAGGAACAATTGGAGGGCAAGTCTGGTGCCAGCAGCCGCGGTAATTCCAGCTCCAATAGCGTATATAAAAGTTGTTGCAGTTAAAAAGCTCGTAGTTGAACTTCAGACCTGGCTGGGCGGTCTGCCTCA-CGGTTTGTACT-GTCTGGCCGGGTCTTACC-TCTTGGTGAGCCAGCATGCCCTTCACTGGGTGTGTTGAGGAACCAGGACTTTTACCTTGAGAAAATTAGAGTGTTCAAAGCAGGCCATTGCCCGAATACATTAGCATGGAATAATAAAATAGGACGTGCGGTTCTATTTTGTTGGTTTCTAGAGTCGCCGTAATGATTAATAGGGATAGTTGGGGGCATTAGTATTCAGTTGCTAGAGGTGAAATTCTTGGATTTACTGAAGACTAACTACTGCGAAAGCATTTGCCAAGGATGTTTTCATTAATCAA-GAACGAAGGTTAGGGGATCGAAAACGATCAGATACCGTTGTAGTCTTAACAGTAAACTATGC--------------------------------------------------------------------------------------------------------------------------------------------------------------------G-------TGG-------------------------GTTTG-ATGCTGGCC--------------------------------------------------------------------------------------------------------------------------------------------TTAC--------------------------------------------------------------------------------------------------------------CAGG-CA--TGTGCTCG--------------------------CC-CT-ACTC---------TCAT-C-CACT-C---------ACA---CC------TGTGCACCT-AAAG---------------------------CGTTAGAAGA---------------TTCATCCCCTTGACCT------------TCAGGGGTGCGATCC---------------------------------------------AGGGAAACTTGGTAT--------------------------------------CGTTGGGTTGAGTTCTCTGCG-----------TTTTACTCT------------------------------TCTATA-AACCCTT------------------GTATGTTA---TAGAATGTCTA---ATGGCCTACGGGCT----------TTAATGA----AATACAACTTTCAACAACGGATCTCTTGGCTCTCGCATCGATGAAGAACGCAG-CGAAGTGCGATAAGTAATGTGAATTGCAGAATTCAGTGAATCATCGAATCTTTGAACGCACCTTGCGCTCTTGGGCTAT-TCCTAAGAGCATGCCTGTTTGAGTGTCTTG-AACTCCTCAACC------CCAGTCAGG---------TTTGAAATCTG----------ACTGGTGG---C-TGGAT-TTGGAGGCT-----------TGTGGGCCG------TTT------CAAT----------------TCGGTCT-GCTCCT-CTGGAATGCATT-----A--GC----------------TTGGACTTGTTCCTA-----AGGCTT-CAT-G-GCGTGAT--AAC------------TATC-TACGC-TTTGG--TCTGTCTGCGGAAT---------C-ACCATG-GGTCTAGCTTCTAA------TCGTCCTTT--------------GGACAAC--------------------------ATTTCAAACT----------TTGACCTCAAA-TC-AGGTAGGACTACCCGCT-GAACTTAAGC---------------------------------------------------------------------------AT--TAGTAACTGCG-AGTGAAGCG-GGAAG-AGCTCAAATTT-AAAATCTGGCG---GTTCT---GCCGTCCGAGTTGTAATCTGGAGAAGCGTTTTCTGTGCTGGACCGTGCATAAGTGTCTTGGAATAGGACATCATAGAGGGTGAGAATCCCG-TCTTTGGTACGGA--CTACCAGTGCTC-TGTGATACGC-TCTCAAAGAGTCGAGTTGTTTGGGAATGCAGCTCAAAATGGGTGGTAAATTCCATCTAAAGCTAAATATAGGCGAGAGACCGATAGCGAACAAGTACCGTGAGGGAAAGATGAAAAGCACTTTGGAAAGAGAGTTAAACAGTACGTGAAATTGTTGAAAGGGAAAC-GCTTGAAGTCAGTCGC-GTTGTCCAGGACTCAACCTTGG---TT--CT----CCTTGGTGTATTTCCTG--GTTAACGGGTCAACATCAATTTTGATCGGTGGACAAAGGCAGGGGGAATGTGGCACCTTC----GGGTGTG-TTATAGCCC-CTTGTCGTATACACTGGTTGGGATTGAGGA---TATCACGCC-C--TC-GG-CG-------------------------------GTAGGATGTTGACATAATGGCTTTAAGCGACCCGTCTTGAAACACGGA-CCAAGGAGTCTAACATGCCTGCGAGTGTTAGGGTGG-TAAACCCTTGCGCGTAATGAAAGTGAAAGTTGGGA--CCTCTTT------GAGGGCACCGACGCCCGGCCTTGAACTCTTGTGACGGTGCTGCGGTAGAGCATGTATGTTGGGACCCGAAAGATGGTGAACTATGCCTGAATAGGGC-GAAGCCAGAGGAAACTCTGGT-GGAGGCTCGTAGC-GATTCTGACGTGCAAATC-GATCGTCAAATTTGGGTATAGGGGCGAAAGACTAATCGAACCATCTAGTAGCTGGTTCCTGCCGAAGTTT--CCCTCAGGATAGCAGAAACTCG-TATCAGATT-TATGTGGTAAAGCGAATGATTAGAGGCCTTGGGGTTGAAACAACCTTAACCTATTCTCAAACTTTAAATATGTAAGAACAAGCCGTCTCTTAG--TTGGACCGTT-TGTCGATTGAGAGTTTCTAGTGGGCC-ATTTTTGGTAAGCAGAAC-GGCGATGCGGGATGAACCGAACGCGAGGTTAAGGTGCCGGAATACACGCTCATCAGACACCA-CAAAAGGTGTTAGTTCATCTAGACAGC-AGGACGGTGGCCATGGAAGTCGGAACCCGCTAAGGAGTGTGTAACAACTCACCTGCCGAAT-GAACTAGCCCTGA-AAATGGATGGCGCTCAAGCGTGTTACC---CATACCTCG-CCGTCAGCGTTGAAGTGACGCGCTGACGAGTAGGCAGGCGTGGA---------------TGTGTGGAAACGCATAAGGACTTCAAGCTTGCGTTGGCCGTGAAGCACAACACTATCACCAACGGTCTGAAGTACTCACTCGCCACAGGTAACTGGGGCGACCAGAAGAAATCGATGGCGTCCAAAGCCGGTGTCTCACAGGTGCTCAACCGGTACACGTACGCGTCGACGCTCTCCCACTTGCGGCGGTGTAACACGCCCTTGGGTCGTGAGGGCAAGATTGCGAAACCGCGCCAGTTGCACAACACGCATTGGGGCATGGTGTGTCCTGCAGAAA-CACCCGAAGGACAGGCGTGTGGTCTCGTGAAGAATCTCGCGTTGATGTCCACCATCTCTGTCGGCTCGCTATCTGCCCCCGTCATCGAGTTCCTAGAGGAATGGGGTTTGGAACCCCTTGAAGAGAACGCGCACTCGAACACTCCTCTCACCAAGGTCTTCGTCAACGGCGTGTGGATGGGTGTCCATCG-TGACCCCGCAGATCTGGTCAAGACGATCAAGAAGTTGCGGAGAAAGGACGACATCAGTCCCGAAGTGTCAGTGGTCCGTGATATTCGGGAGAAGGAACTCCGACAGTACACCGACACAGGGCGTGTCTGCCGCCCGCTCTTCATCGTCGAAGACCGCCGGTTAGCGATCGGGAAGAAACATATCCTCTGGCTGAGTCAGAAGCACAAAGACGGCGT------------------------------------------------CCCG------------------------------------------------------------------TATGATGAGGACAACGAGTACAACTTCGATGCGCTGGTCAAGGATGGTGTCATCGAAAATTTGGACGCTGAGGAGGAGGAGACGGTCATGATCTGCATGTCGCTGGATGAACTGGACGATAACGTTGCGGAGCAGCCTACGATCAAT------------------GAT------------------------------------------------------------------------------------------------------------------------------------------------------------------------------------------------------------------------------------GCTATTCTCATCATTGCCGCCGGTACTGGTGAGTTCGAAGCTGGTATCTCCAAGGACGGCCAGACCCGCGAGCACGCTCTCCTCGCCTTCACCCTTGGTGTGCGTCAGCTCATCGTCGCCGTCAACAAGATGGACACCACCAAGGTATGCCG-TGCATATATATAGGATA-----AATCGGTCA--A-GTA-TTGACGT---------CTTTTCCCCAGTGGTCTGAGGATCGTTTCAACGAAATCATCAAGGAAACCTCCAACTTCATCAAGAAGGTCGGTTACAACCCCAAGGCCGTCGCTTTCGTCCCGATCTCTGGCTGGCACGGTGACAACATGTTGGAGGAGTCCGCCAAGTACGTAAAA--CTGTCTTGCGTCATTC----------GGTCAGCATTCTGACAA-----CTTGCTTAGCATGCCGTGGTACAAGGGCTGGACCAAGGAGACCAAGG------------GTGGT---ACGGCG-AAGGGCAAGACCCTCCTCGACGCCTTTGACGCCTTCGAGCCCCCCATCCGTCCCTCCGACAAGCCCCTTCGTCTCCCCCTCCAGGATGTCTAC--------
>Peniophorella_praetermissa_AFTOL-ID_518 Concatenation of 5 sequences
TACTGTGAAACTGCGAATGGCTCATTAAATCAGTTATAGTTTATTTGATGGTACCTTGCTACAT-GGATAACTGTGGTAATTCTAGAGCTAATACATGCAATCAAGCCCCGACT-TCTGGGAGGGGTGTATTTATTAGATAAAAAACCAACGCGGTTCGCCGCTCCCTTGGTGATTCATAATAACTTCTCGAATCGCATGGCCTTGTGC--CGGCGATGCTTCATTCAAATATCTGCCCTATCAACTTTCGATGGTAGGATAGAGGCCTACCATGGTTTCAACGGGTAACGGGGAATAAGGGTTCGATTCCGGAGAGGGAGCCTGAGAAACGGCTACCACATCCAAGGAAGGCAGCAGGCGCGCAAATTACCCAATCCCGACAC-GGGGAGGTAGTGACAATAAATAACAATATAGGGCTCTTTTGGGTCTTATAATTGGAATGAGTACAATTTAAATCCCTTAACGAGGAACAATTGGAGGGCAAGTCTGGTGCCAGCAGCCGCGGTAATTCCAGCTCCAATAGCGTATATTAAAGTTGTTGCAGTTAAAAAGCTCGTAGTTGAACTTCAGACCTGGCTGGGCGGTCTCCCTCA-CGGGTTGTACT-GTCTGGCCGGGTCTTACC-TCTTGGTGAGCCAGCATGCCCTTTACTGGGTGTGTTGAGGAACCAGGACTTTTACCTTGAGAAAATTAGAGTGTTCAAAGCAGGCCATTGCCCGAATACATTAGCATGGAATAATAAAATAGGACGTGCGGTTCTATTTTGTTGGTTTCTAGAGTCGCCGTAATGATTAATAGGGATAGTTGGGGGCATTAGTATTCAGTTGCTAGAGGTGAAATTCTTGGATTTACTGAAGACTAACTATTGCGAAAGCATTTGCCAAGGATGTTTTCATTAATCAA-GAACGAAGGTTAGGGGATCGAAAACGATCAGATACCGTTGTAGTCTTAACAGTAAACTATGCCGACTAGGGATCGGGCGATCTCACTT-TCATGTGTCGCTCGGCACCTTACGAGAAATCAAAGTCTTTGGGTTCTGGGGGGAGTATGGTCG-CAAGGCTGAAACTTAAAGGAATTGACGGACGAGT----T--------------TTG---------------AAG-------TGG-------------------------GTTTG-ATGCTGGCC--------------------------------------------------------------------------------------------------------------------------------------------TTCT--------------------------------------------------------------------------------------------------------------CAGG-CA--TGTGCTCG--------------------------CC-CT-ACTC---------TCAT-C-CACT-C---------ACA---CC------CGTGCACCTATAAA---------------------------TGTCAGAAGA---------------TTCATCCCCTAGACTC------------TTAGGGGTGTGGTTC---------------------------------------------AAGGCAACTTGGAC---------------------------------------TGTTGGGTTGAATCTTTTGCG-----------TTTACTTTT------------------------------C--ATA-AACTCTT------------------GAATGTAA---TAGAATGTCC----ATGGCCTACGGGCT--TTA-----TAAATGT----AATACAACTTTCAACAACGGATCTCTTGGCTCTCGCATCGATGAAGAACGCAG-CGAAATGCGATAAGTAATGTGAATTGCAGAATTCAGTGAATCATCGAATCTTTGAACGCACCTTGCGCTCCTGGGCTAT-TCCTAGGAGCATGCCTGTTTGAGTGTCGTG-AAATCATCAACC------CCAGTTGGA---------TTTGAAATTTG----------ACTGGTGG---CTTGGAC-TTGGGGGTT-----------TGCTGGCCG------TTT------TGAT----------------TCGGTCTGGCTCCC-CTTGAATGTATT-----A--GC----------------TTGGACTTGTTCCTA-----AGGCTT-CAT-G-GCGTGAT--AAT------------TATC-TACGC-TTTGT--AATGTCTGTGGAAT---------A-TCTATG-AGTCTAGCTTCTAA------CTGTCCTCT--------------GGACAAT-------------------------C-TTTCAATCT----------TTGACCTCAAA-TC-AGGTAGGACTACCCGCT-GAACTTAAGC---------------------------------------------------------------------------ATCCTAGTAACTGCG-AGTGAAGCG-GGAAG-AGCTCAAATTT-AAAATCTGGCG---GTTCT---GCCGTCCGAGTTGTAATCTGGAGAAGCGTTTTCTGTGCTGGACCGTGCATAAGTGTCTTGGAATAGGACGTCATAGAGGGTGAGAATCCCG-TCTTTGGCACGGA--CTACCAGTGCTC-TGTGATACGC-TCTCAAAGAGTCGAGTTGTTTGGGAATGCAGCTCAAAATGGGTGGTAAATTCCATCTAAAGCTAAATATAGGCGAGAGACCGATAGCGAACAAGTACCGTGAGGGAAAGATGAAAAGCACTTTGGAAAGAGAGTTAAACAGTACGTGAAATTGTTGAAAGGGAAAC-GCTTGAAGTCAGTCGC-GTTGTCCAGGACTCAACCTTAG---TT--TT----CTTTGGTGTATTTCCTG--GTTAACGGGTCAACATCAATTTTGATCGGTGGAAAAAGGCGGCGGGAATGTGGCACCTTC----GGGTGTG-TTATAGCCC-GTTGTTGTATACACTGGTTGGGATTGAGGA---TATCACGCC-C--TC-GG-CG-------------------------------GTAGGATGTTGGCATAATGGCTTTAAGCGACCCGTCTTGAAACACGGA-CCAAGGAGTCTAACATGCCTGCGAGTGTTAGGGTGG-TAAACCCTTGCGCGTAATGAAAGTGAAAGTTGGGA--CCTCTTT------GAGGGCACCGACGCCCGGCCTTGAACTCTTGTGACGGTGCTGCGGTAGAGCATGTGTGTTGGGACCCGAAAGATGGTGAACTATGCCTGAATAGGGC-GAAGCCAGAGGAAACTCTGGT-GGAGGCTCGTAGC-GATTCTGACGTGCAAATC-GATCGTCAAATTTGGGTATAGGGGCGAAAGACTAATCGAACCATCTAGTAGCTGGTTCCTGCCGAAGTTT--CCCTCAGGATAGCAGAAACTCG-TATCAGATT-TATGTGGTAAAGCGAATGATTAGAGGCCTTGGGGTTGAAACAACCTTAACCTATTCTCAAACTTTAAATATGTAAGA-----------------------------------------------------------------------------------------------------------------------------------------------------------------------------------------------------------------------------------------------------------------------------------------------------------------------------------------------------TGTGTCGAAACACACAAGGACTTCAACATCGCTCTGGCTGTGAAGCATAACACCATCACCAACGGCCTGAAGTACTCACTCGCCACYGGTAACTGGGGCGATCAGAAGAAGTCTGCGTCCTCGAAAGCTGGTGTATCTCAGGTACTCAACAGATACACCTACGCGTCAACCCTGTCCCACTTACGGCGATGTAACACCCCGTTGGGTCGTGAGGGGAAGATCGCCAAACCCCGTCAACTGCATAATACACATTGGGGTATGGTGTGTCCCGCCGAAA-CGCCGGAAGGGCAGGCCTGCGGCCTCGTAAAGAACCTTGCCCTCATGGCCACCATTTCGGTCGGCTCGTTATCAGCCCCTGTCATCGAGTTCTTGGAAGAGTGGGGTCTGGAACCTCTCGAAGAGAACGCACACTCAAGCACTCCGCTTACAAAGGTGYTCGTCAATGGCGTGTGGATGGGTGTCCATCG-CGACCCTGCAAATCTCGTGAAGACGATCAAGAAGCTGCGGAGAAAAGATGACATCAGTCCTGAAGTGTCCGTCGTCCGGGATATTCGGGAGAAGGAATTACGTCTATACACCGACGCGGGTCGTGTCTGCCGGCCTCTGTTCATCGTTGAGGACAATCAGCTGGCACTCACGAAAAAGCACATCCGATGGCTCAACCAAAACCGCCGAGACGACGA------------------------------------------------TCCG------------------------------------------------------------------------GAAAGCGAAAAGTACAACTGGGACTCACTCGTGAAGGGCGGAGTAATCGAATACTTGGACGCCGAAGAAGAAGAGACTGTCATGATCTGCATGTCGCCGGAGGAACTGGATGACAACGTGCAAGAGCAGCCATCCATCAAC------------------GATCCAGATTACGATCCCTCTGCTCGCTTAAAGGGTCCGAG------AGTGAGACATAACTGGACGCATTGCGAAATTCACCCAAGCATGATTTTGGGCATTTGTGCGAGTATCATTCCCTTCCCCGATCACAACCAAGTAAGCACGTACTCAACCCT-TCTTTGAACGTCTC--ATTGAT---------CTTCTTGTAGTCTCCGCGTAACACATACCAGTCAG--------TGTYCTCATCATCGCCGCCGGTACTGGTGAGTTCGAAGCTGGTATCTCCAAGGATGGCCAGACCCGCGAGCACGCCCTCCTCGCCTTCACTCTCGGTGTGCGTCAGCTCATCGTCGCCGTCAACAAGATGGACACCACCAAGGTCAGTTC-TAGTAACCATATGC--------GCTAACATA--T-TA--CTTATGTT--------ACCTCGTATAGTGGTCTGAGGATCGTTTCGGCGAAATCGTCAAGGAAACCTCCAACTTCATCAAGAAGGTCGGCTACAACCCCAAGGCCGTTGCTTTCGTCCCCATCTCTGGCTGGCACGGCGACAACATGTTGGAGGAGTCCCCCAAGTACGTAAAT--CTCTGTCATACGTCCG------------TGCTGTTCTGACTT------CCTTTTCAGCATGCCGTGGTTCAAGGGCTGGACCAAGGAGACCAAAG------------CCGGC---GTTGCC-AAGGGCAAGACTCTCCTTGATGCCATCGATGCCATTGAACCCCCCGTCCGTCCCTCTGACAAGCCCCTCCGTCTCCCCCTCCAGGATGTCTACAAGATTGG
>Peniophorella_praetermissa_LWZ_20180903-14 Concatenation of 5 sequences
TACTGTGAAACTGCGAATGGCTCATTAAATCAGTTATAGTTTATTTGATGGTACCTTGCTACAT-GGATAACTGTGGTAATTCTAGAGCTAATACATGCAATCAAGCCCCGACT-TCTGGGAGGGGTGTATTTATTAGATAAAAAACCAACGCGGTTCGCCGCTCCCTTGGTGATTCATAATAACTTCTCGAATCGCATGGCCTTGTGC--CGGCGATGCTTCATTCAAATATCTGCCCTATCAACTTTCGATGGTAGGATAGAGGCCTACCATGGTTTCAACGGGTAACGGGGAATAAGGGTTCGATTCCGGAGAGGGAGCCTGAGAAACGGCTACCACATCCAAGGAAGGCAGCAGGCGCGCAAATTACCCAATCCCGACAC-GGGGAGGTAGTGACAATAAATAACAATATAGGGCTCTTTTGGGTCTTATAATTGGAATGAGTACAATTTAAATCCCTTAACGAGGAACAATTGGAGGGCAAGTCTGGTGCCAGCAGCCGCGGTAATTCCAGCTCCAATAGCGTATATTAAAGTTGTTGCAGTTAAAAAGCTCGTAGTTGAACTTCAGACCTGGCTGGGCGGTCTCCCTCA-CGGGTTGTACT-GTCTGGCCGGGTCTTACC-TCTTGGTGAGCCAGCATGCCCTTTACTGGGTGTGTTGAGGAACCAGGACTTTTACCTTGAGAAAATTAGAGTGTTCAAAGCAGGCCATTGCCCGAATACATTAGCATGGAATAATAAAATAGGACGTGCGGTTCTATTTTGTTGGTTTCTAGAGTCGCCGTAATGATTAATAGGGATAGTTGGGGGCATTAGTATTCAGTTGCTAGAGGTGAAATTCTTGGATTTACTGAAGACTAACTATTGCGAAAGCATTTGCCAAGGATGTTTTCATTAATCAA-GAACGAAGGTTAGGGGATCGAAAACGATCAGATACCGTTGTAGTCTTAACAGTAAACTATGCCGACTAGGGATCGGGCGATCTCACTT-TCATGTGTCGCTCGGCACCTTACGAGAAATCAAAGTCTTTGGGTTCTGGGGGGAGTATGGTCG-CAAGGCTGAAACTTAAAGGAA-TGACGGACGAGT----T--------------TTG---------------AAG-------TGG-------------------------GTTTG-ATGCTGGCC--------------------------------------------------------------------------------------------------------------------------------------------TTCT--------------------------------------------------------------------------------------------------------------CAGG-CA--TGTGCTCG--------------------------CC-CT-ACTC---------TCAT-C-CACT-C---------ACA---CC------TGTGCACCTATAAA---------------------------TGTCAGAAGA---------------TTCATCCCCTAGACTC------------TTAGGGGTGTGGTTC---------------------------------------------AAGGCAACTTGGAC---------------------------------------TGTTGGGTTGAGTCTTTTGCG-----------TTTACTTTT------------------------------C--ATA-AACTCTT------------------GAATGTAA---TAGAATGTCC----ATGGCCTACGGGCT--TTA-----TAAATGA----AATACAACTTTCAACAACGGATCTCTTGGCTCTCGCATCGATGAAGAACGCAG-CGAAATGCGATAAGTAATGTGAATTGCAGAATTCAGTGAATCATCGAATCTTTGAACGCACCTTGCGCTCCTGGGCTAT-TCCTAGGAGCATGCCTGTTTGAGTGTCGTG-AAATCATCAACC------CCAGTTGGA---------TTTGAAATTTG----------ACTGGTGG---CTTGGAT-TTGGGGGTT-----------TGCTGGTCG------TTT------TGAT----------------TCGGTCTGGCTCCC-CTTGAATTTATT-----A--GC----------------TTGGACTTGTTCCTA-----AGGCTT-CAT-G-GCGTGAT--AAT------------TATC-TACGC-TTTGT--ACTGTCTGTGGAAT---------A-TCTATG-AGTCTAGCTTCTAA------CTGTCCTCT-------------GGGACAAT-------------------------C-TTTCAATCT----------TTGACCTCA---------------------------------------------------------------------------------------------------------------CCTAGTAACTGCG-AGTGAAGCG-GGAAG-AGCTCAAATTT-AAAATCTGGCG---GTTCT---GCCGTCCGAGTTGTAATCTGGAGAAGCGTTTTCTGTGCTGGACCGTGCATAAGTGTCTTGGAATAGGACGTCATAGAGGGTGAGAATCCCG-TCTTTGGCACGGA--CTACCAGTGCTC-TGTGATACGC-TCTCAAAGAGTCGAGTTGTTTGGGAATGCAGCTCAAAATGGGTGGTAAATTCCATCTAAAGCTAAATATAGGCGAGAGACCGATAGCGAACAAGTACCGTGAGGGAAAGATGAAAAGCACTTTGGAAAGAGAGTTAAACAGTACGTGAAATTGTTGAAAGGGAAAC-GCTTGAAGTCAGTCGC-GTTGTCCAGGACTCAACCTTAG---TT--TT----CTTTGGTGTATTTCCTG--GTTAACGGGTCAACATCAATTTTGATCGGTGGAAAAAGGCGGCGGGAATGTGGCACCCTC----GGGTGTG-TTATAGCCT-GTTGTTGTATACACTGGTTGAGATTGAGGA---TATCACGCC-C--TC-GG-CG-------------------------------GTAGGATGTTGGCATAATGGCTTTAAGCGACCCGTCTTGAAACACGGA-CCAAGGAGTCTAACATGCCTGCGAGTGTTAGGGTGG-TAAACCCTTGCGCGTAATGAAAGTGAAAGTTGGGA--CCTCTTT------GAGGGCACCGACGCCCGGCCTTGAACTCTTGTGACGGTGCTGCGGTAGAGCATGTGTGTTGGGACCCGAAAGATGGTGAACTATGCCTGAATAGGGC-GAAGCCAGAGGAAACTCTGGT-GGAGGCTCGTAGC-GATTCTGACGTGCAAATC-GATCGTCAAATTTGGG---------------------------------------------------------------------------------------------------------------------------------------------------------------------------------------------------------------------------------------------------------------------------------------------------------------------------------------------------------------------------------------------------------------------------------------------------------------------------------------------------------------------------TGTGTCGAAACACACAAGGACTTCAACATCGCTCTGGCTGTGAAGCATAACACCATCACCAACGGCCTGAAGTACTCACTCGCCACCGGTAACTGGGGCGATCAGAAGAAGTCTGCGTCCTCGAAAGCTGGTGTATCTCAGGTACTCAACAGATACACCTATGCGTCAACTCTGTCCCACTTGCGGCGATGCAACACCCCGTTGGGTCGTGAGGGGAAGATCGCCAAACCCCGTCAACTGCATAATACGCATTGGGGCATGGTGTGTCCCGCCGAAA-CGCCGGAAGGGCAGGCCTGCGGCCTCGTAAAGAACCTCGCCCTCATGGCCACCATTTCGGTCGGCTCGTTATCAGCCCCTGTCATCGAGTTCTTGGAAGAGTGGGGTCTGGAGCCTCTCGAAGAGAACGCACACTCAAGCACTCCGCTTACAAAGGTGTTCGTCAATGGCGTRTGGATGGGTGTCCATCG-CGATCCTGCAAATCTCGTGAAGACGATCAAGAAGCTGCGGAGAAAAGATGACATCAGTCCTGAAGTGTCCGTCGTCCGGGATATTCGGGAGAAGGAATTACGTCTATACACGGACGCGGGTCGTGTCTGCCGGCCTCTGTTCATCGTTGAGGACAATCAGCTGGCACTCACGAAAAAGCATATCCGATGGCTCAACCAAAACCGCCGAGATGACGA------------------------------------------------TCCG------------------------------------------------------------------------GAAAGCGAAAAGTACAACTGGGACTCACTCGTGAAGGGCGGAGTAATTGAATACTTGGACGCCGAAGAAGAAGAGACTGTCATGATCTGCATGTCGCCGGAGGAACTGGATGACAACGTGCAAGAGCAGCCATCCATCAAC------------------GATCCAGATTACGATCCCTCCGCTCGCTTAAAGGGTCCGAG------AGTGAGACATAACTGGACGCATTGTGAAATTCACCCCAGCATGATTTTGGGCATTTGTGCGAGTATCATTCCCTTCCCCG--------------------------------------------------------------------------------------------------------------CTCATCATCGCCGCTGGTACTGGTGAGTTCGAAGCTGGTATCTCCAAGGATGGTCAGACCCGCGAGCACGCCCTCCTCGCCTTCACTCTCGGTGTGCGTCAGCTCATCGTTGCCGTCAACAAGATGGACACCACCAAGGTCAGTTC-TAGTAACCACATGC--------GTTGACATG--T-TA--CTTATGTT--------ACCTCGTATAGTGGTCTGAGGATCGTTTCGGTGAAATCGTCAAGGAAACCTCCAACTTCATCAAGAAGGTCGGCTACAACCCCAAGGCCGTTGCTTTCGTCCCCATCTCTGGCTGGCACGGCGACAACATGTTGGAGGAGTCCCCCAAGTACGTAAAT--ATCTGTCATACGTCCG------------TGCTGTTCTGACTTC-----CATTTTCAGCATGACGTGGTTCAAGGGCTGGACCAAGGAGACAAAAG------------CCGGT---GTTGCC-AAGGGCAAGACTCTCCTTGATGCCATCGACGCCATTGAACCCCCCGTCCGTCCCTCTGACAAGCCCCTGCGTCTCCCCCTCCAGGATGTCTACAAGATTGG
>Peniophorella_pubera_LWZ_20210624-16b Concatenation of 5 sequences
TACTGTGAAACTGCGAATGGCTCATTAAATCAGTTATAGTTTATTTGATGGTACCTTGCTACAT-GGATAACTGTGGTAATTCTAGAGCTAATACATGCAATCAAGCCCCGACT-TCTGGAAGGGGTGTATTTATTAGATAAAAAACCAACGCGGTTCGCCGCTCCCTTGGTGATTCATAATAACTTCTCGAATCGCATGGCCTTGTGC--CGGCGATGCTTCATTCAAATATCTGCCCTATCAACTTTCGATGGTAGGATAGAGGCCTACCATGGTTTCAACGGGTAACGGGGAATAAGGGTTCGATTCCGGAGAGGGAGCCTGAGAAACGGCTACCACATCCAAGGAAGGCAGCAGGCGCGCAAATTACCCAATCCCGACAC-GGGGAGGTAGTGACAATAAATAACAATATAGGGCTCTTTTGGGTCTTATAATTGGAATGAGTACAATTTAAATCCCTTAACGAGGAACAATTGGAGGGCAAGTCTGGTGCCAGCAGCCGCGGTAATTCCAGCTCCAATAGCGTATATTAAAGTTGTTGCAGTTAAAAAGCTCGTAGTTGAACTTCAGACCTGGCCGGGCGGTCTGCCTCA-CGGTATGTACT-GTCTGGCTGGGTCTTACC-TCTTGGTGAGCCGGCATGTCCTTTACTGGGTGTGTCGGGGAACCAGGACTTTTACCTTGAGAAAATTAGAGTGTTCAAAGCAGGCCTTTGCCCGAATACATTAGCATGGAATAATAAAATAGGACGTGCGGTTCTATTTTGTTGGTTTCTAGAGTCGCCGTAATGATTAATAGGGATAGTTGGGGGCATTAGTATTCAGTTGCTAGAGGTGAAATTCTTGGATTTACTGAAGACTAACTATTGCGAAAGCATTTGCCAAGGATGTTTTCATTAATCAA-GAACGAAGGTTAGGGGATCGAAAACGATCAGATACCGTTGTAGTCTTAACAGTAAACTATGCCGACTAGGGATCGGGCGATTTCACTTATTATGTATCGCTCGGCACCTTACGAGAAATCAAAGTCTTTGGGTTCTGGGGGGAGTATGGTCG-CAAGGCTGAAACTTAAAGGAA-TGACGGATGAGTC---T--------------TTG---------------AAG-------TGG-------------------------GTTTG-ATGCTGGTC--------------------------------------------------------------------------------------------------------------------------------------------TTTC--------------------------------------------------------------------------------------------------------------GAGG-CA--TGTGCTCG--------------------------CC-CT-ATTC---------TCAT-C-CACT-C---------ACA---CC------TGTGCACCTT------------------------------ACGTTTAAGAAGT------------GGTTGTTGCCTCCCT--------------TCGGGTTGGCTGGTT---------------------------------------------AGGGAAACCTAGCTA----------------------------------------------TGGCCCTTCTTTGC----------GTT--ACTT------------------------------TACACA-AACTCTT------------------GAATGTCA---TAGAATGTATA---TTGGCCTACGGGCTT---------TAATTTA----AATACAACTTTCAACAACGGATCTCTTGGCTCTCGCATCGATGAAGAACGCAG-CGAAATGCGATAAGTAATGTGAATTGCAGAATTCAGTGAATCATCGAATCTTTGAACGCACCTTGCGCTCCTTGG-TAT-TCCGAGGAGCATGCCTGTTTGAGTGTCGTG-AACATATCAACC------CCGACGGGA---------TTTTAATCTCG-----------ACGGTGG---CTTGGAC-TTGGGAGCC-----------TGCTGGCCG------TTG------TACT----------------TCGGTCG-GCTCTC-CTTGAATGCATT-----A--GC----------------TTGGACTTGTTTCAT-----GGGCTG-CAT-A-GCGTGAT--AAC------------TATC-TACGC-TTTGT--ACTGTCTGTGGGAT---------A-CTCATG-AGTCTGGCTTCTAA------TCGTCCTCT--------------GGACAAT-------------------------TACTTTACGTT----------TTGACCTCAAA-TC-A--------------------------------------------------------------------------------------------------------CCTAGTAACTGCG-AGTGAAGCG-GGATG-AGCTCAAATTT-AAAATCTGGCG---GTTAT---GCCGTCCGAGTTGTAATCTGGAGAAGCGTTTTCTGTGCTGGACCGTACATAAGTTCCTTGGAATAGGACGTCATAGAGGGTGAGAATCCCG-TCTTTGGTATGGA--CTACCAGTACTC-TGTGATACGC-TCTCAAAGAGTCGAGTTGTTTGGGAATGCAGCTCAAAATGGGTGGTAAATTCCATCTAAAGCTAAATATAGGCGAGAGACCGATAGCGAACAAGTACCGTGAGGGAAAGATGAAAAGCACTTTGGAAAGAGAGTTAAACAGTACGTGAAATTGTTGAAAGGGAAAC-GCTTGAAGTCAGTCGC-GTTGTCCAGGACTCAGCCTTGG---TT--CT----CCTTGGTGTACTTCCTG--GTTAACGGGTCAACATCAATTTTGACCGGTGGACAAAGGCTTGGGGAATGTGGCACCCTC----GGGTGTG-TTATAGCCC-CTTGTCATATACATTGGTTGGGATTGAGGACCGCAGCACGCC-C--TT-GT-GGCCGGGGT---TCG--CCCACGTA--ACGTGCTTAGGATGTTGGCATAATGGCTTTAAGCGACCCGTCTTGAAACACGGA-CCAAGGAGTCTAACATGCCTGCGAGTGTTAGGGTGG-TAAACCCTTGCGCGAAATGAAAGTGAAAGTTGGGA--CCTCTTT------GAGGGCACCGACGCCCGGCCCTGAACTCTTGTGACGGTGCTGCGGTAGAGCATGTATGTTGGGACCCGAAAGATGGTGAACTATGCCTGAATAGGGC-GAAGCCAGAGGAAACTCTGGT-GGAGGCTCGTAGC-GATTCTGACGTGCAAATC-GATCGTCAAATTTGGG-------------------------------------------------------------------------------------------------------------------------------------------------------------------------------------------------------------------------------------------------------------------------------------------------------------------------------------------------------------------------------------------------------------------------------------------------------------------------------------------------------------------------------------------------------------------------------------------------------------------------------------------------------------------------------------------------------------------------------------------------------------------------------------------------------------------------------------------------------GCACTGATGTCAACAATATCGGTCGGCTCTTTATCAGCTCCTGTCATTGAGTTTTTGGAGGAGTGGGGCTTGGAACCTCTCGAGGAAAATGCTCCTTCAAGTACTCCCTTGACGAAGGTCTTCGTCAATGGTGTCTGGATGGGGGTGCATCG-TGATCCCGCGAATCTCGTCAAGACTATCAAGAAACTCCGACGGAAGGACGATATTAGCCCTGAGGTGTCTGTGGTCCGCGATATTCGTGAAAAGGAGCTTCTCTTGTACACCGACGCCGGACGTGTTTGTCGGCCCCTGTTCATTGTCGAAAATGGACAACTCTCCTTGACCAAGAACCATATCCGGTGGCTCAACCAAAATCGCCGTGACGACGA------------------------------------------------CCCT------------------------------------------------------------------------GAAAGCGATAAATATAATTGGGATTCACTAGTCAAGGGCGGTGTTATTGAATATCTTGATGCGGAAGAGGAAGAGACCGTCATGATCTGCATGTCTCCAGACGAATTGGAAGATAATGCGCAAGAGCAACCCGGCATCAAC------------------GATCCTGACTACGATCCTTCCGCCCGTTTGAAGGGTCCCAG------GGTAAAACACAACTGGACACATTGCGAAATTCATCCAAGCATGATACTTGGCATTTGCGCGAGCATTATTCCCTTCCCGG-----------------------------------------------------------------------------------------------------------------------------------------------------------------------------------------------------------------------------------------------------------------------------------------------------------------------------------------------------------------------------------------------------------------------------------------------------------------------------------------------------------------------------------------------------------------------------------------------------------------------------------------------------------------------------------------------------------------------
>Peniophorella_rude_LWZ_20171026-7 Concatenation of 5 sequences
TACTGTGAAACTGCGAATGGCTCATTAAATCAGTTATAGTTTATTTGATGGTACCTTGCTACAT-GGATAACTGTGGTAATTCTAGAGCTAATACATGCAATCAAGCCCCGACT-TCTGGGAGGGGTGTATTTATTAGATAAAAAACCAACGCGGTTCGCCGCTCCCTTGGTGATTCATAATAACTTCTCGAATCGCATGGCCTTGCGC--CGGCGATGCTTCATTCAAATATCTGCCCTATCAACTTTCGATGGTAGGATAGAGGCCTACCATGGTTTCAACGGGTAACGGGGAATAAGGGTTCGATTCCGGAGAGGGAGCCTGAGAAACGGCTACCACATCCAAGGAAGGCAGCAGGCGCGCAAATTACCCAATCCCGACAC-GGGGAGGTAGTGACAATAAATAACAATATAGGGCTCTTTTGGGTCTTATAATTGGAATGAGTACAATTTAAATCCCTTAACGAGGAACAATTGGAGGGCAAGTCTGGTGCCAGCAGCCGCGGTAATTCCAGCTCCAATAGCGTATATTAAAGTTGTTGCAGTTAAAAAGCTCGTAGTTGAACTTCAGACCTGGCTGGGCGGTCTGCCTCA-CGGTTTGTACT-GTCTGGCCGGGTCTTACC-TCTTGGTGAGCCAGCATGCCCTTCACTGGGTGTGTTGAGGAACCAGGACTTTTACCTTGAGAAAATTAGAGTGTTCAAAGCAGGCCATTGCCCGAATACATTAGCATGGAATAATAAAATAGGACGTGCGGTTCTATTTTGTTGGTTTCTAGAGTCGCCGTAATGATTAATAGGGATAGTTGGGGGCATTAGTATTCAGTTGCTAGAGGTGAAATTCTTGGATTTACTGAAGACTAACTACTGCGAAAGCATTTGCCAAGGATGTTTTCATTAATCAA-GAACGAAGGTTAGGGGATCGAAAACGATCAGATACCGTTGTAGTCTTAACAGTAAACTATGCCGACTAGGGATCGGGCGATCTCACTA-TTATGTGTCGCTCGGCACCTTACGAGAAATCAAAGTCTTTGGGTTCTGGGGGGAGTATGGTCG-CAAGGCTGAAACTTAAAGGAA-TGACGGATGAGT----T--------------TTG---------------AAG-------TGG-------------------------GTTTG-ATGCTGGCC--------------------------------------------------------------------------------------------------------------------------------------------TTAC--------------------------------------------------------------------------------------------------------------CAGG-CA--TGTGCTCG--------------------------CC-CT-ACTC---------TCAT-C-CACT-C---------ACA---CC------TGTGCACCTAAAAG---------------------------CGTTAGAAGA---------------TTCATCCCCTTGACCT------------TCARGGGTGCGATCC---------------------------------------------AGGGAAACTTGGTAT--------------------------------------CGTTGGGTTGAGTTCTCTGCG-----------TTTTACTCT------------------------------TCTATA-AACCCTT------------------GTATGTTA---TAGAATGTCTA---ATGGCCTACGGGCT----------TTAATGA----AATACAACTTTCAACAACGGATCTCTTGGCTCTCGCATCGATGAAGAACGCAG-CGAAATGCGATAAGTAATGTGAATTGCAGAATTCAGTGAATCATCGAATCTTTGAACGCACCTTGCGCTCTTGGGCTAT-TCCTAAGAGCATGCCTGTTTGAGTGTCTTG-AACTCCTCAACC------CCAGTCAGG---------TTTGAAATCTG----------ACTGGTGG---C-TGGAY-TTGGAGGCT-----------TGTGGGCCG------TTT------CAAT----------------TCGGTCT-GCTCCT-CTTGAATGCATT-----A--GC----------------TTGGACTTGTTCCTA-----AGGCTT-CAT-G-GCGTGAT--AAC------------TATC-TACGC-TTTGG--TCTGTCTGCGGAAT---------C-ACCATG-GGTCTAGCTTCTAA------TCGTCCTTT--------------GGACAAC--------------------------ATTTCAAACT----------TTGACCTCA---------------------------------------------------------------------------------------------------------------CCTAGTAACTGCG-AGTGAAGCG-GGAAG-AGCTCAAATTT-AAAATCTGGCG---GTTCT---GCCGTCCGAGTTGTAATCTGGAGAAGCGTTTTCTGTGCTGGACCGTGCATAAGTGTCTTGGAATAGGACGTCATAGAGGGTGAGAATCCCG-TCTTTGGTACGGA--CTACCAGTGCTC-TGTGATACGC-TCTCAAAGAGTCGAGTTGTTTGGGAATGCAGCTCAAAATGGGTGGTAAATTCCATCTAAAGCTAAATATAGGCGAGAGACCGATAGCGAACAAGTACCGTGAGGGAAAGATGAAAAGCACTTTGGAAAGAGAGTTAAACAGTACGTGAAATTGTTGAAAGGGAAAC-GCTTGAAGTCAGTCGC-GTTGTCCAGGACTCAACCTTGG---TT--CT----CCTTGGTGTATTTCCTG--GTTAACGGGTCAACATCAATTTTGATCGGTGGACAAAGGCAGGGGGAATGTGGCACCCTC----GGGTGTG-TTATAGCCC-CTTGTCGTATACACTGGTTGGGATTGAGGA---TATCACGCC-C--TC-GG-CG-------------------------------GTAGGATGTTGACATAATGGCTTTAAGCGACCCGTCTTGAAACACGGA-CCAAGGAGTCTAACATGCCTGCGAGTGTTAGGGTGG-TAAACCCTTGCGCGTAATGAAAGTGAAAGTTGGGA--CCTCTTT------GAGGGCACCGACGCCCGGCCTTGAACTCTTGTGACGGTGCTGCGGTAGAGCATGTATGTTGGGACCCGAAAGATGGTGAACTATGCCTGAATAGGGC-GAAGCCAGAGGAAACTCTGGT-GGAGGCTCGTAGC-GATTCTGACGTGCAAATC-GATCGTCAAATTTGGG---------------------------------------------------------------------------------------------------------------------------------------------------------------------------------------------------------------------------------------------------------------------------------------------------------------------------------------------------------------------------------------------------------------------------------------------------------------------------------------------------------------------------TGTGTGGAAACGCATAAGGACTTCAAGCTTGCGTTGGCCGTGAAGCACAACACTATCACCAACGGTCTGAAGTACTCACTCGCCACAGGTAACTGGGGCGACCAGAAGAAATCGATGGCGTCCAAAGCCGGTGTCTCACAGGTGCTCAACCGGTACACGTACGCGTCGACGCTCTCCCACTTGCGGCGGTGTAACACGCCCTTGGGTCGTGAGGGCAAGATTGCGAAACCGCGCCAGTTGCACAACACGCATTGGGGCATGGTGTGTCCTGCAGAAA-CACCCGAAGGACAGGCGTGTGGTCTCGTGAAGAATCTCGCGTTGATGTCCACCATCTCTGTCGGCTCGCTATCTGCCCCCGTCATCGAGTTCCTAGAGGAATGGGGTTTGGAACCCCTTGAAGAGAACGCGCACTCGAACACTCCTCTCACCAAGGTCTTCGTCAACGGCGTGTGGATGGGTGTCCATCG-TGACCCCGCAAATCTAGTCAAGACGATCAAGAAGTTGCGGAGAAAGGACGACATCAGTCCCGAAGTGTCAGTGGTCCGTGATATTCGGGAGAAGGAACTCCGACTGTACACCGACGCAGGGCGTGTCTGCCGCCCGCTCTTCATCGTCGAAGACCGCCAGTTAGCGATCGGGAAGAAACATATCCGCTGGCTGAGTCAGAAGCACAAAGACGGCGT------------------------------------------------CCCG------------------------------------------------------------------TATGATGAGGACAACGAGTACAACTTCGATGCGCTGGTCAAGGACGGCGTCATCGAATATTTGGACGCTGAGGAGGAGGAGACGGTCATGATCTGCATGTCGCTGGATGAACTGGACGATAACGTTGCGGAGCAGCCTACGATCAAT------------------GATCCCGAATACGACCCTTCTGCTCGCCTGAAGGGTGTGAG------GGTGAAACACGATTGGACCCATTGCGAGATTCATCCCAGCATGATTCTTGGTATTTGTGCGAGTATTATTCCCTTCCCCG-----------------------------------------------------------------------------------------------------------------ATCATTGCCGCCGGTACTGGTGAGTTCGAAGCTGGTATCTCCAAGGACGGCCAGACCCGCGAGCACGCTCTCCTCGCCTTCACCCTTGGTGTGCGTCAGCTCATCGTCGCCGTCAACAAGATGGACACCACCAAGGTATGCCG-TGCATATATATAGGATA-----AATCGGTCA--A-GTA-TTGACGT---------CTTTTCCCCAGTGGTCTGAGGATCGTTTCAACGAAATCATCAAGGAAACCTCCAACTTCATCAAGAAGGTCGGTTACAACCCCAAGTCCGTCGCTTTCGTCCCGATCTCTGGCTGGCACGGTGACAACATGTTGGAGGAGTCCGCCAAGTATGTAAAA--CTGTCTTGCGTCATTC----------GGTCAGCATTCTGACAA-----CTTGCTTAGCATGCCGTGGTACAAGGGCTGGACCAAGGAGACCAAGG------------GTGGT---ATGGCG-AAGGGCAAGACCCTCCTCGACGCCATCGACGCCATCGAGCCCCCCGTCCGTCCCTCCGACAAGCCCCTTCGTCTCCCCCTCCAGGATGTCTACAAGATCGG
>Peniophorella_subpraetermissa_LWZ_20190816-3b Concatenation of 5 sequences
TACTGTGAAACTGCGAATGGCTCATTAAATCAGTTATAGTTTATTTGATGGTACCTTGCTACAT-GGATAACTGTGGTAATTCTAGAGCTAATACATGCAATCAAGCCCCGACT-TCTGGGAGGGGTGTATTTATTAGATAAAAAACCAACGCGGTTCGCCGCTCCCTTGGTGATTCATAATAACTTCTCGAATCGCATGGCCTTGCGC--CGGCGATGCTTCATTCAAATATCTGCCCTATCAACTTTCGATGGTAGGATAGAGGCCTACCATGGTTTCAACGGGTAACGGGGAATAAGGGTTCGATTCCGGAGAGGGAGCCTGAGAAACGGCTACCACATCCAAGGAAGGCAGCAGGCGCGCAAATTACCCAATCCCGACAC-GGGGAGGTAGTGACAATAAATAACAATATAGGGCTCTTTTGGGTCTTATAATTGGAATGAGTACAATTTAAATCCCTTAACGAGGAACAATTGGAGGGCAAGTCTGGTGCCAGCAGCCGCGGTAATTCCAGCTCCAATAGCGTATATTAAAGTTGTTGCAGTTAAAAAGCTCGTAGTTGAACTTCAGACCTGGCTGGGCGGTCTGCCTCA-CGGTTTGTACT-GTCTGGCCGGGTCTTACC-TCTTGGTGAGCCAGCATGCCCTTTACTGGGTGTGTTGAGGAACCAGGACTTTTACCTTGAGAAAATTAGAGTGTTCAAAGCAGGCCAATGCCCGAATACATTAGCATGGAATAATAAAATAGGACGTGCGGTTCTATTTTGTTGGTTTCTAGAGTCGCCGTAATGATTAATAGGGATAGTTGGGGGCATTAGTATTCAGTTGCTAGAGGTGAAATTCTTGGATTTACTGAAGACTAACTATTGCGAAAGCATTTGCCAAGGATGTTTTCATTAATCAA-GAACGAAGGTTAGGGGATCGAAAACGATCAGATACCGTTGTAGTCTTAACAGTAAACTATGCCGACTAGGGATCGGGCGATCTCACAT-TCATGTGTCGCTCGGCACCTTACGAGAAATCAAAGTCTTTGGGTTCTGGGGGGAGTATGGTCG-CAAGGCTGAAACTTAAAGGAA-TGACGGACGAGT----T--------------TTG---------------AAG-------TGG-------------------------GTTTG-ATGCTGGCC--------------------------------------------------------------------------------------------------------------------------------------------TTCC--------------------------------------------------------------------------------------------------------------CAGG-CA--TGTGCTCG--------------------------CC-CT-ACTC--------TTCAT-C-CACT-C---------ACA---CC------TGTGCACCTATAAA---------------------------TGCTTGAAGA---------------TTCATCCCCTAGACTTCG---------TTCAGGGGTGCGGTTG---------------------------------------------AGGGAAACCTTAAT---------------------------------------CGTTGGGTTGAATCTTTGGTG-----------TTTACTCTT------------------------------CTTATA-AACTCTT------------------GAATGTAA---TAGAATGTCCT---ATGGCCTACGGGCT--TTT-----AAATTGA----AATACAACTTTCAACAACGGATCTCTTGGCTCTCGCATCGATGAAGAACGCAG-CGAAATGCGATAAGTAATGTGAATTGCAGAATTCAGTGAATCATCGAATCTTTGAACGCACCTTGCGCTCTTGGGCCAT-TCCTAAGAGCATGCCTGTTTGAGTGTCGTG-AACTCCTCAACC------CCAGTTGGA---------TTTTGAATCCG----------ACTGGTGG---CTTGGAT-TTGGGGGCT-----------TGCTGGCCG------TTT------CAAT----------------TCGGTCT-GCTCCC-CTTGAATGTATT-----A--GC----------------TTGGACTTGTTACTG-----AGACTG-CAT-G-GCGTGAT--AAC------------TATC-TACGC-TTTGG---TTGTCTTTGAAAC-----------TTCTCT-GGTCTGGCTTCTAA------TCGTCCTCT--------------GGACA--------------------------CATATTCAATCT----------TTGACCTCA---------------------------------------------------------------------------------------------------------------CCTAGTAACTGCG-AGTGAAGCG-GGAAG-AGCTCAAATTT-AAAATCTGGCG---GTTCT---GCCGTCCGAGTTGTAATCTGGAGAAGCGTTTTCTGTGCTGGACCGTGCATAAGTGTCTTGGAATAGGACGTCATAGAGGGTGAGAATCCCG-TCTTTGGCACGGA--CTACCAGTGCTC-TGTGATACGC-TCTCAAAGAGTCGAGTTGTTTGGGAATGCAGCTCAAAATGGGTGGTAAATTCCATCTAAAGCTAAATATAGGCGAGAGACCGATAGCGAACAAGTACCGTGAGGGAAAGATGAAAAGCACTTTGGAAAGAGAGTTAAACAGTACGTGAAATTGTTGAAAGGGAAAC-GCTTGAAGTCAGTCGC-GTTGTCCAGGACTCAACCTTAG---TT--TT----CTTTGGTGTATTTCCTG--GTTAACGGGTCAACATCAATTTTGATCGGTGGACAAAGGCAGGGGAAATGTGGCACCCTC----GGGTGTG-TTATAGTCT-CTTGTCATATACACTGGTTGGGATTGAGGA---TATCACGCC-C--TC-GG-CG-------------------------------GTAGGATGTTGGCATAATGGCTTTAAGCGACCCGTCTTGAAACACGGA-CCAAGGAGTCTAACATGCCTGCGAGTGTTAGGGTGG-TAAACCCTTGCGCGTAATGAAAGTGAAAGTTGGGA--CCTCTTT------GAGGGCACCGACGCCCGGCCTTGAACTCTTGTGACGGTGCTGCGGTAGAGCATGTATGTTGGGACCCGAAAGATGGTGAACTATGCCTGAATAGGGC-GAAGCCAGAGGAAACTCTGGT-GGAGGCTCGTAGC-GATTCTGACGTGCAAATC-GATCGTCAAATTTGGG------------------------------------------------------------------------------------------------------------------------------------------------------------------------------------------------------------------------------------------------------------------------------------------------------------------------------------------------------------------------------------------------------------------------------------------------------------------------------------------------------------------------------------------------------------------GTGAAGCATAACACCATTACCAACGGTCTGAAGTACTCACTCGCCACCGGCAATTGGGGAGACCAAAAGAAGTCGGCGGCGTCGAAAGCTGGTGTCTCTCAAGTGCTTAATCGATACACTTACGCGTCGACACTTTCCCATTTGCGGCGGTGTAACACTCCCTTGGGCCGTGAAGGCAAGATCGCCAAGCCCCGTCAACTACATAACACACATTGGGGAATGGTCTGTCCCGCCGAGA-CGCCTGAAGGGCAGGCCTGCGGACTGGTGAAGAACCTCGCCCTCATGGCTACTATTTCGGTCGGATCGCTATCAGCCCCAGTTATCGAGTTCTTGGAGGAGTGGGGCCTGGAACCTCTGGAAGAGAATGCGCACTCAACCACTCCTCTCACGAAGGTGTTCGTCAACGGCGTGTGGATGGGTGTACATCG-CGACCCTGCAAATCTCGTCAAGACGATCAAGAAACTGCGGAGGAAGGACGACATCAGCCCCGAGGTGTCCGTGGTCCGCGATATTCGTGAAAAGGAGCTGCGTCTATACACCGATGCCGGTCGTGTCTGTCGGCCGCTGTTTATCGTCGAAGATAACCAACTGGCGCTCACGAAGAAGCACATCCGATGGCTGAACCAGAACCGACGGGACGACGA------------------------------------------------CCCA------------------------------------------------------------------------GAGAGCGAGAAGTACAACTGG------------------------------------------------------------------------------------------------------------------------------------------------------------------------------------------------------------------------------------------------------------------------------------------------------------------------------------------------------------------------------------------------------------------------------------------------------------------------------------------------------------------------------------------------------------------------------------------------------------------------------------------------------------------------------------------------------------------------------------------------------------------------------------------------------------------------------------------------------------------------------------------------------------------------------------------------------------------------------------------------
>Polyporus_squamosus_Cui_10595_outgroup Concatenation of 5 sequences
TACTGTGAAACTGCGAATGGCTCATTAAATCAGTTATAGTTTATTTGATGGTATCTTGCTACAT-GGATAACTGTGGTAATTCTAGAGCTAATACATGCAATCAAGCCCTGACT-CTTGGAAGGGGTGTATTTATTAGATAAAAAACCAACGCGGTTCGCCGCTCCATTGGTGATTCATAATAACTTCTCGAATCGCATGGCCTTGTGC--CGGTGATGCTTCATTCAAATATCTGCCCTATCAACTTTCGATGGTAGGATAGAGGCCTACCATGGTTTCAACGGGTAACGGGGAATAAGGGTTCGATTCCGGAGAGGGAGCCTGAGAAACGGCTACCACATCCAAGGAAGGCAGCAGGCGCGCAAATTACCCAATCCCGACAC-GGGGAGGTAGTGACAATAAATAACAATATGGGGCTCTTTTGGGTCTCATAATTGGAATGAGTACAATTTATATCCCTTAACGAGGAACAATTGGAGGGCAAGTCTGGTGCCAGCAGCCGCGGTAATTCCAGCTCCAATAGCGTATATTAAAGTTGTTGCAGTTAAAAAGCTCGTAGTTGAACTTCAGACCTGGCCGGGTGGTCTGCCTCA-CGGTATGTACT-GTCTGGCTGGGTCTTACC-TCTTGGTGAGCCAGCATGCCCTTTGTTGGGTGTGTCGGGGAACCAGGACTTTTACCTTGAGAAAATTAGAGTGTTCAAAGCAGGCCTGTGCCCGAATACATTAGCATGGAATAATAAAATAGGACGTGCGGTTCTATTTTGTTGGTTTCTAGAGTCGCCGTAATGATTAATAGGGATAGTTGGGGGCATTAGTATTCAGTTGCTAGAGGTGAAATTCTTGGATTTACTGAAGACTAACTACTGCGAAAGCATTTGCCAAGGATGTTTTCATTAATCAA-GAACGAAGGTTAGGGGATCGAAAACGATCAGATACCGTTGTAGTCTTAACAGTAAACTATGCCGACTAGGGATCGGGCGATCTCAATT-TAATGTGTCGCTCGGCACCTTACGAGAAATCAAAGTCTTTGGGTTCTGGGGGGAGTATGGTCG-CAAGGCTGAAACTTAAAGGAA-TGACGGCTGAGTC------------------TTG---------------AAG----------------------------------AGGTTG-CAGCTGGTC--------------------------------------------------------------------------------------------------------------------------------------------TTA--------------------------------------------------------------------------------------------------------------TCAGG-CA--AGTGCTCG--------------------------CC-TT-GTTC---------AAAT-C-CACT-C--------TACA---TC------TGTGCACTTA---------------------------------------------------------CTGTGGACTTTGG-------------TATTTTTGGAGGGTCCTTTGGCC-------------------------------------------------------------------------------------------CTTTATGAATCCGGGTTCATG----------------TTTT------------------------------ATTATA-TATACGCTTCAGTATTG-------AGAATGTGTAT-TGTGATGTAAC---------------------------GCATCGT----TATACAACTTTCAGCAACGGATCTCTTGGCTCTCGCATCGATGAAGAACGCAG-CGAAATGCGATAAGTAATGTGAATTGCAGAATTCAGTGAATCATCGAATCTTTGAACGCACCTTGCGCTCCTTGG-TAT-TCCGAGGAGCACACCTGTTTGAGTGTCATG-AAATTCTCAACC------TTACAAACT--------TTTGTGTTTGAT--------------TTGG---CTTGGAG-TTGGAGGCT-----------TGCTGATGG----GAAAT--------------------------TCTTTTG-GCTCCT-CTCAAATGCATT-----A--GCTTGGTT-------CCTTGCGG---------------ATTGGCTCCT-G-GTGTGAT--AAA------------TGTT-TACGC-CGCAGC-TGT-----TGAAGCGT------------TTT-GGGCAAGCTCCTAA------CCGTCTCAATATTG----------------------------------AGAGACAGCTTTTTGAAC----------ATGACATC----------------------------------------------------------------------------------------------------------------CCTAGTAACTGCG-AGTGAAGCG-GGAAA-AGCTCAAATTT-AAAATCTGGTG---GCCTT-TGGTCATCCGAGTTGTAGTCTGGAGAAGTGCTTTCCGCGTTGGACCGTGTATAAGTCTCTTGGAATAGAGCGTCATAGAGGGTGAGAATCCCG-TCTTTGACACGGA--CTACCAGTGCTC-TGTGATGCGC-TCTCAAAGAGTCGAGTTGTTTGGGAATGCAGCTCAAAATGGGTGGTAAATTCCATCTAAAGCTAAATATTGGCGAGAGACCGATAGCGAACAAGTACCGTGAGGGAAAGATGAAAAGCACTTTGGAAAGAGAGTTAAACAGTACGTGAAATTGCTGAAAGGGAAAC-ACTTGAAGTCAGTCGT-GTTGTTTGGAACTCAGCCTTG--C-TT--TT----GCTTGGTGCACTTTCTG--AATGACAGGCCAGCATCAATTTTGACCGTTGGAAAAAGGTAAGGGGAATGTGGCACCTTC----GGGTGTG-TTATAGCCT-CTTGTCACATACAACGGTTGGGATTGAGGACCGCAGCACGCC----GC-AA-GGCAGGGGG---TTT--CCCACTT---TCGTGCTTAGGATGCTGGCATAATGGCTTTAAATGACCCGTCTTGAAACACGGA-CCAAGGAGTCTAACATGCCTGCGAGTGTTTGGGTGG-AAAACCCGAGCGCGTAATGAAAGTGAAAGTTGAGA--CCTCTGTCGT--GGAGGGCATCGACGCCCGGACCTGACGTTCTCTGACGGATCCGCGGTAGAGCATGTATGTTGGGACCCGAAAGATGGTGAACTATGCCTGAATAGGGT-GAAGCCAGAGGAAACTCTGGT-GGAGGCTCGTAGC-GATTCTGACGTGCAAATC-GATCGTCAAATTTGGGTATAGGGGCGAAAGACTAATCGAACCATCTAGTAGCTGGTTCCTGCCGAAGTTT--CCCTCAGGATAGCAGAAACTCA-TATCAGATT-TATGTGGTAAAGCGAATGATTAGAGGCCTTGGGGTTGAAACAACCTTAACCTATTCTCAAACTTTAAATATGTAAGAACGAGCCGTCGCTTGA--TTGGACCGCT-CGGCGATTGAGAGTTTCTAGTGGGCC-ATTTTTGGTAAGCAGAACTGGCGATGCGGGATGAACCGAACGTGAGGTTAAGGTGCCGGAATACACGCTCATCAGACACCA-CAAAAGGTGTTAGTTCATCTAGACAGC-AGGACGGTGGCCATGGAAGTCGGAATCCGCTAAGGAGTGTGTAACAACTCACCTGCCGAAT-GAACTAGCCCTGA-AAATGGATGGCGCTCAAGCGTGTTACC---CATACCTCA-CCGTCAGCGTTTCAGTGATGCGCTGACGAGTAGGCAGGCGTGGAGGT-CAGTGAAGAAGTGTGTGGAGATGAACAAGGAGTTCAATCTGTCGCTTGCTGTGAAGCACAACACGATTACAAATGGGTTGAAGTACTCCTTGGCTACAGGAAATTGGGGGGATCAGAAGAAGTCGATGTCAGCGAAAGCCGGTGTCTCGCAAGTTCTTAACCGATACACTTATGCTTCCACCCTCTCCCATCTGCGTCGTTGCAATACCCCTCTCGGTCGAGAAGGCAAGATTGCGAAGCCTCGTCAATTGCACAACACCCATTGGGGAATGGTGTGTCCTGCCGAAA-CGCCGGAAGGACAGGCTTGCGGTCTTGTCAAGAATCTCTCACTCATGTCCTGTATCTCCGTCGGCTCGCTTTCCGCCCCTGTTATTGAGTTTTTGGAGGAATGGGGCCTGGAATCTCTCGAAGAGAACACGCATGCATCGACACCCTGCACTAAAGTTTTCGTTAATGGTGTATGGATGGGTGTTCATCG-CGACCCCGCCGGCCTGGTCCGGACGCTCAGAAGGCTCCGCCGCAAGGACGATATCAACTGCGAAGTTTCCGTCGTCCGTGACATCCGGGAGCGCGAGCTCCGTCTGTACACCGACGCTGGTCGGGTCTGCCGTCCCCTTTTCATCGTCGAAGAGCAACAGCTCCTCGTGCAGAAGAAACACATCGAA------AACCTGGTGCGTAGCAAGGAAGA------------------------------------------------TCCG------------------------------------------------------------------------TCGTACGA---GTACAACTGGGACAACATGATCAAGGAGGGCGTCATCGAGCTCCTAGATGCAGAGGAAGAGGAGACTGTAATGATTTGCATGACGCCGGAAGATTTGGAGAACTCTAGGTTGCAGGCGGCCGGTATTGACCCCCATGCGGAC------GAGGAGCACGTCGACCCATCGGCTCGTCTCAAGGCCCCTAC------CTTTTCGCATACATGGACGCACTGCGAAATTCACCCCAGTATGATCTTGGGTGTTTGTGCGAGCATTATTCCGTTCCCCGATCACAACCAGGT-------------------------------------------------------------------------------------GACTGCGCTATTCTCATCATCGCCGCTGGTACCGGCGAGTTCGAGGCTGGTATTTCCAAGGATGGTCAAACTCGCGAGCACTGTCTTCTCGCGTTCACCCTCGGTGTCAGGCAGTTGATCGTCGCCGTCAACAAGATGGACACCACGAAGGTCCGTAC-TAGCATCAGGTTCTTT------CCCGGCAAT--G-TCG-TTGAT-----------CTTTTCTGCAGTGGTCGGAGGACCGTTTCAACGAAATCTGCAAGGAAGTGAGCAACTTCATCAAGAAGGTCGGCTACAACCCCAAAGCAGTTATCATGGTCCCCATATCTGGCTGGCATGGCGACAACATGTTGGAGCCTTCATCAAAGTGAGTATAT--GCGACCTTCTTTTGTG-------CCTCATGTGGCGCTTATCTC---GTAAATCATAGCATGCAGTGGTACAATGGCTGGACTAAGGAGACGAAGG------------CGGGT---GTCACG-AAGGGCAAGACTCTGATTGAAGCCATCGATGCCATTGAGCCCCCTGTCCGTCCTTCCGATAAGCCACTCCGTCTTCCTCTTCAGGATGTCTACAA------
>Repetobasidium_conicum_KHL_12338 Concatenation of 5 sequences
TACAGTGAAACTGCGAATGGCTCATTAAATCAGTTATAGTTTATTTGATGGTGCTTTGCTACAT-GGATAACTGTGGTAATTCTAGAGCTAATACATGCAATCAAGCCCCGACT-TCTGGGAGGGGTGTATTTATTAGATAAAAAACCGACGCGGTTCGCCGCTCGTCTGGTGATTCATGATAACTTCTCGAATCGCATGGCCTTGTGC--CGGCGATGCTTCATTCAAATATCTGCCCTATCAACTTTCGATGGTAGGTTAGTGGCCTACCATGGTTTCAACGGGTAACGGGGAATAAGGGTTCGATTCCGGAGAGGGAGCCTGAGAAACGGCTACCACATCCAAGGAAGGCAGCAGGCGCGCAAATTACCCAATCCCGACAC-GGGGAGGTAGTGACAATAAATAACAATATAGGGCTCTTTTGGGTCTTATAATTGGAATGAGTACAATTTAAATCCCTTAACGAGGAACAATTGGAGGGCAAGTCTGGTGCCAGCAGCCGCGGTAATTCCAGCTCCAATAGCGTATATTAAAGTTGTTGCAGTTAAAAAGCTCGTAGTTGAACTTCAGGCCTTGACGGGTGGTCCGCTTAA-CGGCGTGTACT-GCCTGACGAGGTCTTACC-TCTTGGTGAACCGGCATGTTCTTAACTGAGTGTGTCGGGGAACCAGGACTTTTACCTTGAGAAAATTAGAGTGTTCAAAGCAGGCATTTGCCCGAATACATTAGCATGGAATAATAAAATAGGACGTGCGGTTCTATTTTGTTGGTTTCTAGAGTCGCCGTAATGATTAATAGGGATGGTTGGGGGCATTAGTATTTGGTCGCTAGAGGTGAAATTCTTGGATTGACCAAAGACTAACTTCTGCGAAAGCATTTGCCAAGGATGTTTTCATTAATCAA-GAACGAAGGTTAGGGGATCGAAAACGATTAGATACCGTTGTAGTCTTAACAGTAAACGATGCCGACTAGGGATCGGGCGAACTCACAT-TCATGTGTCGCTCGGCACCTTACGAGAAATCAAAGTCTTTGGGTTCTGGGGGGAGTATGGTCGTCAAGGCTGAAACTTAAAGGAATTGACGGACAAG-----G--------------TT-------------------------------------------------------TCCG-TAGGTGAAC--------------------------------------------------------------------------------------------------------------------------------------------CTG-------------------------------------------------------------------------------------------------------------CGGAAG-GAT-CATTATTGATGT-------------------------CC-ACAC---------ACAT-C-T-TC-A--------AACC---AC------TGTGAACCAC----------------------------------CGGGAGCG-------------------------------------------CGTAAAAACCTCCCTCCTTCA------------TA------------------------------------------------------------------------------------------------------------------------------------------------------------ACCT--TTACA-------------CCCTGTTAAT-TGTAATATGA--------------ACATGTTAA-----AAATTTG----AAAACAACTTTCAACAACGGATCTCTTGGCTCTCGCATCGATGAAGAACGCAG-CGAAATGCGATAAGTAATGTGAATTGCAGAATTCAGTGAATCATCGAATCTTTGAACGCACCTTGCGCTCCTTGG-TAT-TCCGAGGAGCATGCCTGTTTGAGTGTCTTGTTAACCATCAACC------TCTCTTCGC--------TTCTGCGGA--------------AAAGAGG---CTTGGAC-TTGGGGT---------T---CGCCGGTGC------TTC------TGTC-------------------GCCG-ACCTCC-CTCGAATGCATT-----AGTGTCGGATC--------CACCAAGGTCGGACG------------------G-GTGTAAT-AAAT------------TTTG-TTCAC-TCCGA-----AGCCTCTTGA------------AAATCC-GAC---GCTTCTAA------CTGTGAGAGAGA-------------------------------------GCGTCGCTCTCTCTCTCTCTTGACGCATCGACCTCAAA-TC-AGGTAGGACTACCCGCT-GAACTTAAGC---------------------------------------------------------------------------ATCCTAGTAACTGCG-AGTGAAGCG-GGATG-AGCTCAAATTT-AAAATCTGACG---GTCTTTCGGTCGTCCGAGTTGTAATCTGGAGAAGCGTTTTCTGTGTCGGGCCGTGTATAAGTTCCCTGGAACGGGGCGTCATAGAGGGTGAGAATCCCGTCTGTTGACACGGA--CTTCCGATGCTA-TGTGATACGC-TCTCGACGAGTCGAGTTGTTTGGGAATGCAGCTCAAAATGGGTGGTAAATTCCATCTAAAGCTAAATATTGGCGAGAGACCGATAGCGCACAAGTACCGTGAGGGAAAGGTGAAAAGAACTTTGGAAAGAGAGTTAAACAGTACGTGAAATTGTTGAAAGGGAAAC-GCTTGAAGTCAGTCGC-GTCTGCCGGGATTCAGCTCGA--C-TC--TT----GTCGGGTGCACTTTCCG--GTCGACGGGTCAACGTCGGTTTTGGTCGGTGGATAAAGGCGGAAGGAATGTGGCACCCTC----GGGTGTG-TTATAGCCT-TCCGTCGCATGCATCGGCGGGGACCGAGGACCGCAA-GCGCT-T-------------------------CGTGCGCT--------TTAGGATGTTGGCATAATGGCTTTAAGCGACCCGTCTTGAAACACGGA-CCAAGGAGTCTAACGTGCATGCGAGTGTTAGGGTGG-AAAACCCGGACGCGCAATGAAAGTGAAAGTTGGGA--TCTCTGTCAT--GGAGTGCACCGACGCCCGGCCTTGAACTTCTGTGACGGTGCTGCGGTGGAGCATGTGCGTTGGGACCCGAAAGATGGTGAACTATGCCTGAATAGGGT-GAAGCCAGAGGAAACTCTGGT-GGAGGCTCGTAGC-GATTCTGACGTGCAAATC-GATCGTCGAATTTGGGTATAGGGGCGAAAGACTAATCGAACCATCTAGTAGCTGGTTCCTGCCGAAGTTT--CCCTCAGGATAGCAGAAACTCG-TATCAGATT-TATGTGGTAAAGCGAATGATTAGAGGCCTTGGGGTCGAAATGACCTTAACCTATTCTCAAACTTTAAATATGTAAGAACGTGCCGTCTCTTGA--CTGGACCGTG-CGACGATTGAGAGTGTCTAGTGGGCC-ATTTTTGGTAAGCAGAACTGGCGATGCGGGATGAACCGAACGCGAGGTTAATGTGCCGGAATGCACGCTCATCAGACACCA-CAAAAGGTGTTAGTTCATCTAGACAGC-AGGACGGTGGCCATGGAAGTCGGAGTCCGCTAAGGAGTGTGTAACAACTCACCTGCCGAGT-GAACTAGCCCTGA-TAATGGATGGCGCTCAAGCGTGTTACC---CACACCTCGCCCGTCAGCGTTGAAGTGACGCGTTGACGAGTAGGCAGGCGTGAGGTC-TCGTTAAGAAG--------------------------------------------------------------------------------------------------------------------------------------------------------------------------------------------------------------------------------------------------------------------------------------------------------------------------------------------------------------------------------------------------------------------------------------------------------------------------------------------------------------------------------------------------------------------------------------------------------------------------------------------------------------------------------------------------------------------------------------------------------------------------------------------------------------------------------------------------------------------------------------------------------------------------------------------------------------------------------------------------------------------------------------------------------------------------------------------------------------------------------------------------------------------------------------------------------------------------------------------------------------------------------------------------------------------------------------------------------------------------------------------------------------------------------------------------------------------------------------------------------------------------------------------------------------------------------------------------------------------------------------------------------------------------------------------------------------------------------------------------------------------------------------------------------------------------------------------------------------
>Resinicium_austroasianum_LWZ_20191208-11 Concatenation of 5 sequences
TACTGTGAAACTGCGAATGGCTCATTAAATCAGTTATAGTTTATTTGATGGTATCTTGCTACAT-GGATAACTGTGGTAATTCTAGAGCTAATACATGCAATCAAGCCCCGACT-TCTGGAAGGGGTGTATTTATTAGATAAAAAACCAACGCGGTTCGCCGCTCTCTTGGTGATTCATAATAACTTCTCGAATCGCATGGCCTTGCGC--CGGCGATGCTTCATTCAAATATCTGCCCTATCAACTTTCGATGGTAGGATAGAGGCCTACCATGGTTTCAACGGGTAACGGGGAATAAGGGTTCGATTCCGGAGAGGGAGCCTGAGAAACGGCTACCACATCCAAGGAAGGCAGCAGGCGCGCAAATTACCCAATCCCGACAC-GGGGAGGTAGTGACAATAAATAACAATATAGGGCCCTTTCGGGTCTTATAATTGGAATGAGTACAATTTAAATCCCTTAACGAGGAACAATTGGAGGGCAAGTCTGGTGCCAGCAGCCGCGGTAATTCCAGCTCCAATAGCGTATATTAAAGTTGTTGCAGTTAAAAAGCTCGTAGTTGAACTTCAGATCTGGCTGGGCGGTCTGCCTAA-CGGTATGTACT-GTCCGGCTGGGTCTTACC-TCTTGGTGAGCCGGCATGCTCTTAACTGGGTGTGTCGGGGAACCAGGACTTTTACCTTGAGAAAATTAGAGTGTTCAAAGCAGGCCTATGCCCGAATACATTAGCATGGAATAATAAAATAGGATGTGCGGTTCTATTTTGTTGGTTTCTAGAGTCGCCGTAATGATTAATAGGGATAGTTGGGGGCATTAGTATTCAGTTGCTAGAGGTGAAATTCTTGGATTTACTGAAGACTAACTATTGCGAAAGCATTTGCCAAGGATGTTTTCATTAATCAA-GAACGAAGGTTAGGGGATCGAAAACGATCAGATACCGTTGTAGTCTTAACAGTAAACTATGCCGACTAGGGATCGGGCGAACTCACTT-CTATGTGTCGCTCGGCACCTTACGAGAAATCAAAGTCTTTGGGTTCTGGGGGGAGTATGGTCG-CAAGGCTGAAACTTAAAGGAA-TGACGGACGAGTT---T----------------G-------------TT----------TGAAAT---------------------GAGTTG-ATGCTGACT--------------------------------------------------------------------------------------------------------------------------------------------AT-----------------------------------------------------------------------------------------------------------TCCCAATAG-TAA-TGTGCTCA--------------------------CT-CG-GCTCA------ACAAGT-C-CACT-CATA-ACCTCACA---CC------TGTGAACTTA------------------------------------------------------------------------------------------------------------------------------------------------------------------------------------------------------------------------------------------ATTAA-----------------------------TTTATA-AACACTATTGATTGTTAT------------------TGGAACGAGTAAT----GCCTTGACTG------G---CAAA-TTT----AATACAACTTTCAACAACGGATCTCTTGGCTCTCGCATCGATGAAGAACGCAG-CGAAATGCGATAAGTAATGTGAATTGCAGAATTCAGTGAATCATCGAATCTTTGAACGCACCTTGCGCTCCCTGG-TAT-TCCGGGGAGCATGCCTGTTTGAGTGTCGTG-AATATCTCATCT-------CTACAACT--------TTGTTAATCAAA------------TTGTAG---GGTGGAT-GTTGGGGGCTT---------TGCTGGTTA--------T------CTAT----------------T-AATCG-GCTCCT-CTTGAATATATT-----A--GCTCGGGC----------TTACCTTTAG----------AGCGGTTCAC-G-GTGTGAT-ACAT------------TATC-TACAC-CCTGGT-AAATCCAATGCTCTCT---------AGTGTG-TTACCGGCTTCTAA-----TTGGTCATTGTTACCA----------------------------------------ACTTTTGACAT----------CTGACCTCA---------------------------------------------------------------------------------------------------------------CCTAGTAACTGCG-AGTGAAGCG-GGAAA-AGCTCAAATTT-AAAATCTGGCT---GCTTT---GCTGTCCGAGTTGTAATCTGGAGAAGCGTTTTCGGTGCAGGACCGTGTACAAGTCTCTTGGAATGGAGCATCATAGAGGGTGAGAATCCCG-TCTTTGACATGGA--CTACCTGTGCTT-TGTGATACGC-TCTCAAAGAGTCGAGTTGTTTGGGAATGCAGCTCAAAATGGGTGGTAAATTCCATCTAAAGCTAAATATTGGCGAGAGACCGATAGCGAACAAGTACCGTGAGGGAAAGATGAAAAGCACTTTGGAAAGAGAGTTAAACAGTACGTGAAATTGTTGAAAGGGAAAC-GCTTGAAGTCAGCCGC-GTTGTCTAGGACTCAGCCTTG--C-TT--TT----GCTTGGTGTACTTCCTA--GTTAACGGGTCAACATCGATTTCAGTCAGTGGATAAGGGTAAGGGGAAGGTGGCACCCTC----GGGTGTG-TTATAGCCT-CTTACCGTATACACTTACCGGGATCGAGGACTGCAGCAC----------------------------------------TTGTGCTTAGGATGTTGGCATAATGGCTTTAAGCGACCCGTCTTGAAACACGGA-CCAAGGAGTCTAACATGCCTGCGAGTGTTAGGGTGG-AAAACCCTTGCGCGTAATGAAAGTGAAAGTTGGGA--CCTCTGTCAT--GGGGGGCACCGACGCCCGGTCCTGAACTTCTGTGACGGTACTGCGGTAGAGCATGTATGTTGGGACCCGAAAGATGGTGAACTATGCCTGAATAGGGT-GAAGCCAGAGGAAACTCTGGT-GGAGGCTCGTAGC-GATTCTGACGTGCAAATC-GATCGTCAAATTTGGG---------------------------------------------------------------------------------------------------------------------------------------------------------------------------------------------------------------------------------------------------------------------------------------------------------------------------------------------------------------------------------------------------------------------------------------------------------------------------------------------------------------------------------------------------------------------------------------------------------------------------------------------------------------------------------------------------------------------------------------------------------------------------------------------------TGCCCTGCGGAAA-CTCCAGAAGGCCAAGCTTGCGGTTTGGTCAAAAACTTGGCTCTGATGTCAACGATCTCTGTTGGCTCTCTCTCTGCGCCGGTCATCGAATTCTTGGAAGAGTGGGGCTTAGAGTCCCTCGAAGAAAACGCTCATTCCACGGTGCCGCTTACGAAGGTGTTCGTTAACGGTATTTGGATGGGTGTTCACCG-TGACCCCGGCAATCTTGTTCGAACTCTGAAAAAGCTTCGTCGAAAGGACGACATCAGTCCCGAAGTATCCGTGGTCCGCGATATCCGAGAAAAGGAATTACGTTTATATACCGATGCAGGCCGTGTTTGTCGCCCACTTTTCATTGTCGAAGATCAGCAATTGGCGCTGAAGAAGAAACATATCAGGTGGTTGAACCAGGGATACCAAGACGATGA------------------------------------------------CGCT------------------------------------------------------------------------GACAAAGCCCCATATAAATGGGAATCCTTAGTCAAGGGCGGTGTCATTGAGTATCTGGATGCAGAGGAAGAAGAAACAGTCATGATCTGTATGACTCCTGAGGATCTGGAGAATTCGCGTCTACAAGCTCATGGCATAGATCCTCATACCAAC------GATGGAGATTTTGACCCTGCTGCACGCCTAAAAGCCGTTCA------GCATGCCCACGCTTTCACTCACTGTGAGATTCATCCTAGCATGATCTTAGGAATTTGCGCCAGTATCATCCCCTTCCCCGATCACAATCAAGTG---------------------------------------------------------------------------------------TGTGCCATCCTCATCATCGCCGCCGGTACCGGTGAGTTCGAGGCTGGTATCTCCAAGGACGGTCAGACCCGCGAGCACGCTCTCCTTGCCTTCACCCTCGGTGTGCGTCAGCTCATTGTCGCCATTAACAAGATGGACACTACCAAGGTAATTTG-ATTTGGTGGCTTAAG-------CGTGAGAAA--C-TAG-CTAATGGTTACCTTTTTTGGTATTCAGTGGTCTGAGGAACGTTTCAACGAAATTGTCAAGGAAACTTCTCAGTTCATCAAGAAGGTCGGTTACAACCCCAAGGCTGTTGCCTTCGTGCCCATCTCTGGCTGGCACGGTGACAACATGTTGGAGGAGTCCTCCAAGTAAGCTGAA--TTTATGATCGCCGAGT--------CGGATACAGAATTTGACAC-----ATTTTACAGCATGCCTTGGTACAAGGGCTGGACCAAGGAAAGCAAGG------------CTGGT---GTCGTC-AAGGGTAAGACCTTGCTCGATGCTATCGATGCTATCGAACCCCCCGTCCGTCCCTCCGACAAGCCCCTCCGACTTCCTCTCCAGGATGTCTACAAGATTGG
>Resinicium_friabile_LWZ_2021092323a Concatenation of 5 sequences
TACTGTGAAACTGCGAATGGCTCATTAAATCAGTTATAGTTTATTTGATGGTATCTTGCTACAT-GGATAACTGTGGTAATTCTAGAGCTAATACATGCAATCAAGCCCCGACT-TCTGGAAGGGGTGTATTTATTAGATAAAAAACCAACGCGGTTCGCCGCTCTCTTGGTGATTCATAATAACTTCTCGAATCGCATGGCCTTGCGC--CGGCGATGCTTCATTCAAATATCTGCCCTATCAACTTTCGATGGTAGGATAGAGGCCTACCATGGTTTCAACGGGTAACGGGGAATAAGGGTTCGATTCCGGAGAGGGAGCCTGAGAAACGGCTACCACATCCAAGGAAGGCAGCAGGCGCGCAAATTACCCAATCCCGACAC-GGGGAGGTAGTGACAATAAATAACAATATAGGGCCCTTTCGGGTCTTATAATTGGAATGAGTACAATTTAAATCCCTTAACGAGGAACAATTGGAGGGCAAGTCTGGTGCCAGCAGCCGCGGTAATTCCAGCTCCAATAGCGTATATTAAAGTTGTTGCAGTTAAAAAGCTCGTAGTTGAACTTCAGATCCGGCTGGGCGGTCTGCCTAA-CGGTATGTACT-GTCCGGCTGGGTCTTACC-TCTTGGTGAGCCGGCATGCCCTTTACTGGGTGTGTCGGGGAACCAGGACTTTTACCTTGAGAAAATTAGAGTGTTCAAAGCAGGCCTATGCCCGAATACATTAGCATGGAATAATAAAATAGGATGTGCGGTTCTATTTTGTTGGTTTCTAGAGTCGCCGTAATGATTAATAGGGATAGTTGGGGGCATTAGTATTCAGTTGCTAGAGGTGAAATTCTTGGATTTACTGAAGACTAACTATTGCGAAAGCATTTGCCAAGGATGTTTTCATTAATCAA-GAACGAAGGTTAGGGGATCGAAAACGATCAGATACCGTTGTAGTCTTAACAGTAAACTATGCCGACTAGGGATCGGGCGAACTCACTT-CTATGTGTCGCTCGGCACCTTACGAGAAATCAAAGTCTTTGGGTTCTGGGGGGAGTATGGTCG-CAAGGCTGAAACTTAAAGGAA-TGACGGATGAATT------------------TTG-------------CA----------TGATTA---------------------GAGTTG-A-GCTGGTT--------------------------------------------------------------------------------------------------------------------------------------------AA-----------------------------------------------------------------------------------------------------------TCTAATTAA-CA--AGTGCTCA--------------------------TT-CT-AATCT------ACAAAT-C-CACT-CATT-ACTTAACA---CC------TGTGAACTTA------------------------------------------------------------------------------------------------------------------------------------------------------------------------------------------------------------------------------------------TCTA-------------------------------TTATA-AACATTATAACATGTCAT------------------TGGAACGTTTG------------ATTA------T---AATAAGTT----AATACAACTTTCAACAACGGATCTCTTGGCTCTCGCATCGATGAAGAACGCAG-CGAAATGCGATAAGTAATGTGAATTGCAGAATTCAGTGAATCATCGAATCTTTGAACGCACCTTGCGCTCCCTGG-TAT-TCCGGGGAGCATGCCTGTTTGAGTGTCGTG-AAGTCATCAG---------GGTCATGA--------TCTTTAATTAA-------------TCATGG---CTTGGAT-TTGGAGGT-TA---------TGTTGGCTT--------T------C---------------------AGTCG-ACTCCT-CTTAAATGTATT-----A--GCTCAGTG--------TTTAATGCTTAG----------AGCGGTTCAC-G-GTGTGAT-AAAT------------TATC-TACAC-TTCAAC----------------------TAATCTAAGT-TAGCTGGCTTCTAA-----TAGATCCTTTGTG----------------------------------------ATCACTTTGTGTAT----------TTGACCTCA-----------------------------------------------------------------------------------------------------------------------------------------------------------------------------------------------------------------------------------------------------------------------------------------------------------------------------------------------------------------------------------------------------------------------------------------------------------------------------------------------------------------------------------------------------------------------------------------------------------------------------------------------------------------------------------------------------------------------------------------------------------------------------------------------------------------------------------------------------------------------------------------------------------------------------------------------------------------------------------------------------------------------------------------------------------------------------------------------------------------------------------------------------------------------------------------------------------------------------------------------------------------------------------------------------------------------------------------------------------------------------------------------------------------------------------------------------------------------------------------------------------------------------------------------------------------------------------------------------------------------------------------------------------------------------------------------------------------------------------------------------------------------------------------------------------------------------------------------------------TGTCCCGCAGAGA-CTCCGGAAGGCCAGGCTTGTGGCTTGGTCAAAAACTTGGCACTCATGTCTACGATATCTGTTGGATCTCTCTCTGCTCCAGTAATTGAATTCTTGGAGGAGTGGGGATTGGAGTCTCTGGAAGAAAATGCTCATTCTACTGTACCGCTCACGAAAGTGTTTGTCAATGGTATCTGGATGGGTGTGCATCG-TGACCCTGGAAATCTGGTTCGGACTCTCAAGAAACTTCGTAGAAAAGACGATGTCAGCTCCGAAGTTTCGATTGTTCGCGATATTCGAGAAAAAGAGTTACGACTCTACACTGACGCAGGCCGAGTTTGCCGCCCACTGTTCATTGTCGAAGATCAACAGCTGTCTTTACAGAAGAAGCACATTCGGTGGTTAAACCAGGGACATCGAGATGATGA------------------------------------------------TCCT------------------------------------------------------------------------GATAAAGCTCCCTACAAATGGGAATCGTTGGTCAAAGGTGGTGTTATTGAATATCTAGATGCAGAGGAGGAAGAGACTGTCATGATTTGCATGACTCCTGAGGATTTAGAGAACTCAAGGTTACAGGCTCAAGGCATTGACCCCCATGCACAT------GATGGCGATTTTGACCCTGCTGCTCGGCTTAAAGCAGTACA------GAATGCACACTCCTTCACCCATTGCGAGATTCATCCAAGTATGATACTCGGGATTTGCGCTAGTATCATACCTTTCCCGGATCATAATCAGGTA---------------------------------------------------------------------------------------TGTGCTATCCTCATCATCGCCGCCGGTACCGGTGAGTTCGAGGCTGGTATCTCCAAGGACGGTCAGACTCGCGAGCACGCTCTCCTTGCCTTCACCCTCGGTGTGCGTCAGCTCATCGTTGCCATCAACAAGATGGACACCACCAAGGTAAAGTG-GCTTGAGTGGCTTACGC-----GTGAGAAAA--C-TAG-CTAATGGTTTCCTTATTTGGTAATCAGTGGTCTGAGGATCGTTTCAATGAAATCGTCAAGGAAACCTCCACCTTCATCAAGAAGGTCGGCTACAACCCCAAGGCCGTTGCTTTCGTCCCCATCTCTGGCTGGCACGGTGACAACATGTTGGAGGAGTCTTCCAAGTAAGTCGAT--CTTATCTCGATGCTCG-----------TACATGGACTAATCAT-----GCCATACAGCATGCCCTGGTACAAGGGCTGGACTAAGGAAAACAAGG------------CTGGT---GTTGTC-AAGGGTAAGACCTTGCTCGATGCCATCGATGCCATCGAACCCCCCGTCCGTCCTTCCGACAAGCCCCTCCGACTTCCTCTCCAGGATGTGTACAAGATTGG
>Resinicium_furfuraceum_FP-101917 Concatenation of 5 sequences
TACAGTGAAACTGCGAATGGCTCATTAAATCAGTTATAGTTTATTTGATGGTACCTTGCTACAT-GGATAACTGTGGTAATTCTAGAGCTAATACATGCAATCAAGCCCCGACT-TCTGGAAGGGGTGTATTTATTAGATAAAAAACCAACGCGGTTCGCCGCTCCCTTGGTGATTCATAATAACTTCTCGAATCGCATGGCCTTGCGC--CGGCGATGCTTCATTCAAATATCTGCCCTATCAACTTTCGATGGTAGGATAGAGGCCTACCATGGTTTCAACGGGTAACGGGGAATAAGGGTTCGATTCCGGAGAGGGAGCCTGAGAAACGGCTACCACATCCAAGGAAGGCAGCAGGCGCGCAAATTACCCAATCCCGACAC-GGGGAGGTAGTGACAATAAATAACAATATAGGGCTCTTTTGGGTCTTATAATTGGAATGAGTACAATTTAAATCCCTTAACGAGGAACAATTGGAGGGCAAGTCTGGTGCCAGCAGCCGCGGTAATTTCAGCTCCAATAGCGTATATTAAAGTTGTTGCAGTTAAAAAGCTCGTAGTTGAACTTCAGGCCTGGCCGGGCCGTCTGCCTCA-CGGTATGTACT-GTCTGGCTGGGTCTTACC-TCTTGGTGAGCCGGCATGCCCTTTACTGGGTGTGTCGGGGAACCAGGACCTTTACCTTGAGAAAATTAGAGTGTTCAAAGCAGGCCTACGCCCGAATACATTAGCATGGAATAATAAAATAGGACGTGCGGTTCTATTTTGTTGGTTTCTAGAGTCGCCGTAATGATTAATAGGGATAGTTGGGGGCATTAGTATTCAGTTGCTAGAGGTGAAATTCTTGGATTTACTGAAGACTAACTTCTGCGAAAGCATTTGCCAAGGATGTTTTCATTAATCAA-GAACGAAGGTTAGGGGATCGAAAACGATCAGATACCGTTGTAGTCTTAACAGTAAACTATGCCGACTAGGGATCGGGCGACCTCACTT-TTATGTGTCGCTCGGCACCTTACGAGAAATCAAAGTCTTTGGGTTCTGGGGGGAGTATGGTCG-CAAGGCTGAAACTTAAAGGAATTGACGG-----------------------------------------------------------------------------------------------------------------------------------------------------------------------------------------------------------------------------------------------------------------------------------------------------------------------------------------------------------------------------------------------------------------------------------------------------------------------------------------------------------------------------------------------------------------------------------------------------------------------------------------------------------------------------------------------------------------------------------------------------------------------------------------------------------------------------------------------------------------------------------------------------------------------------------------------------------------------------------------------------------------------------------------------------------------------------------------------------------------------------------------------------------------------------------------------------------------------------------------------------------------------------------------------------------------------------------------------------------------------------------------------------------------------------------------------------------------------------------------------------------------------------------------------------------CCTAGTAACTGCG-AGTGAAGCG-GGAAG-AGCTCAAATTT-AAAATCTGGCG---ACCTC---GTCGTCCGAGTTGTAATCTGGAGAAGCATTTTCTGTGTCGGACCGTGTACAAGTCTCTTGGAACAGAGCGTCGTAGAGGGTGAGAATCCCG-TCTTTGACACGGA--CTGCCGATGCTA-TGTGATGTGC-TCTCGAAGAGTCGAGTTGTTTGGGAATGCAGCTCAAAATGGGTGGTAAATTCCATCTAAAGCTAAATATTGGCGAGAGACCGATAGCGAACAAGTACCGTGAGGGAAAGATGAAAAGCACTTTGGAAAGAGAGTTAAACAGTACGTGAAATTGTTGAAAGGGAAAC-GCTTGAAGTCAGTCGC-GTCGTCCGGGACTCAGCCTTGCTC-TT--TT----GCTTGGTGTACTTCCCG--GCTGACGGGCCAACATCGATTTTGGCCGGCGGATAAAGGCGAGAGGAATGTGGCACCTTC----TGGTGTG-TTATAGCCT-CCCGTTGGATACGCCGGCCGGGATCGAGGACCGCAGCATGCC-T--TT-TT-GGCCGGGGT---TCG--CCCACGTA--ACATGCTTAGGATGTTGGCGTAATGGCTTTAAACGACCCGTCTTGAAACACGGA-CCAAGGAGTCTAACATGCCCGCGAGTGTTAGGGTGG-AAAACCCTTGCGCGTAATGAAAGTGAAAGTTGGGA--CCTCTGTCGT--GGAGGGCACCGACGCCCGGCCTTGAACTTCTGTGACGGTGCCGCGGTGGAGCGTGTATGTTGGGACCCGAAAGATGGTGAACTATGCCTGAATAGGGT-GAAGCCAGAGGAAACTCTGGT-GGAGGCTCGTAGC-GATTCTGACGTGCAAATC-GATCGTCAAATTTGGGTATAGGGGCGAAAGACTAATCGAACCATCTAGTAGCTGGTTCCTGCCGAAGTTT--CCCTCAGGATAGCAGAAGCTCA-TATCAGATT-TATGTGGTAAAGCGAATGATTAGAGGCCTTGGGGTTGAAACAACCTTAACCTATTCTCAAACTTTAAATATGTAAGAACAAGCCGTCTCTTGG--TTGGACCGCT-TGGCGATTGAGAGTTTCTAGTGGGCC-ATTTTTGGTAAGCAGAACTGGCGATGCGGGATGAACCGAACGCGAGGTTAAGGTGCCGGAATGCACGCTCATCAGACACCA-CAAAAGGTGTTAGTTCATCTAGACAGC-AGGACGGTGGCCATGGAAGTCGGAATCCGCTAAGGAGTGTGTAACAACTCACCTGCCGAAT-GAACTAGCCCTGA-AAATGGATGGCGCTCAAGCGTGCTACC---CATACCTCG-CCGTCAACGTTGAAGTGAAGCGCTGACGAGTAGGCAGGCGTGGAGGT-CCGTGAAGAAG--------------------------------------------------------------------------------------------------------------------------------------------------------------------------------------------------------------------------------------------------------------------------------------------------------------------------------------------------------------------------------------------------------------------------------------------------------------------------------------------------------------------------------------------------------------------------------------------------------------------------------------------------------------------------------------------------------------------------------------------------------------------------------------------------------------------------------------------------------------------------------------------------------------------------------------------------------------------------------------------------------------------------------------------------------------------------------------------------------------------------------------------------------------------------------------------------------------------------------------------------------------------------------------------------------------------------------------------------------------------------------------------------------------------------------------------------------------------------------------------------------------------------------------------------------------------------------------------------------------------------------------------------------------------------------------------------------------------------------------------------------------------------------------------------------------------------------------------------------------
>Resinicium_mutabile_CFMR_FP-102989_type Concatenation of 5 sequences
TACTGTGAAACTGCGAATGGCTCATTAAATCAGTTATAGTTTATTTGATGGTATCTTGCTACAT-GGATAACTGTGGTAATTCTAGAGCTAATACATGCAATCAAGCCCCGACT-TCTGGGAGGGGTGTATTTATTAGATAAAAAACCAACGCGGTTCGCCGCTCTTTTGGTGATTCATAATAACTTCTCGAATCGCATGGCCTTGTGC--CGGCGATGCTTCATTCAAATATCTGCCCTATCAACTTTCGATGGTAGGATAGAGGCCTACCATGGTTTCAACGGGTAACGGGGAATAAGGGTTCGATTCCGGAGAGGGAGCCTGAGAAACGGCTACCACATCCAAGGAAGGCAGCAGGCGCGCAAATTACCCAATCCCGACAC-GGGGAGGTAGTGACAATAAATAACAATATAGGGCCCTTTCGGGTCTTATAATTGGAATGAGTACAATTTAAATCCCTTAACGAGGAACAATTGGAGGGCAAGTCTGGTGCCAGCAGCCGCGGTAATTCCAGCTCCAATAGCGTATATTAAAGTTGTTGCAGTTAAAAAGCTCGTAGTTGAACTTCAAATCTGGCTGGGCGGTCTGCCTAA-CGGTATGTACT-GTCCGGCTGGGTCTTACC-TCTTGGTGAGCCGGCATGCCCTTTACTGGGTGTGTTGGGGAACCAGGACTTTTACCTTAAGAAAATTAGAGTGTTCAAAGCAGGCCTATGCCCGAATACATTAGCATGGAATAATAAAATAGGACGTGCGGTTCTATTTTGTTGGTTTCTAGAGTCGCCGTAATGATTAATAGGGATAGTTGGGGGCATTAGTATTCAGTTGCTAGAGGTGAAATTCTTGGATTTACTGAAGACTAACTATTGCGAAAGCATTTGCCAAGGATGTTTTCATTAATCAA-GAACGAAGGTTAGGGGATCGAAAACGATCAGATACCGTTGTAGTCTTAACAGTAAACTATGCCGACTAGGGATCGGGCGAACTCACTT-CTATGTGTCGCTCGGCACCTTACGAGAAATCAAAGTCTTTGGGTTCTGGGGGGAGTATGGTCG-CAAGGCTGAAACTTAAAGGAATTGACGGACGAATTTGCT------------------------------------------TGAAAT---------------------GGGTTG-ATGCTGGCT-------------------------------------------------------------------------------------------------------------------------------------------------------------------------------------------------------------------------------------------------------ACGTTCTGTAG-TAAGTGTGCTCA--------------------------CC-CG-GCTCAA-----CAAAAT-C-CATT----------CACA---CC------TGTGAACTTATTCA--------------------------------------------------------------------------------------------------------------------------------------------------------------------------------------------------------------------------------------TTTCA-----------------------------TTTACA-AACATGATTATTATTTAT-------GAACGTTATA-TGGGTTATATTATTAT---------------------------------AATACAACTTTCAACAACGGATCTCTTGGCTCTCGCATCGATGAAGAACGCAG-CGAAATGCGATAAGTAATGTGAATTGCAGAATTCAGTGAATCATCGAATCTTTGAACGCACCTTGCGCTCCCTGG-TAT-TCCGGGGAGCATGCCTGTTTGAGTGTCGTG-AATATCTCAATC--AATAATTTTATTA--------TTATTGACT--------------------------TGGAT-TTGGAGGTCTT---------TGCTGGTTT------ACT------TAAT----------------T-AACCG-GCTCCT-CTTGAATGTATT-----A--GCTCGGAG----------ATTGCTTCAG----------AGTGGTTCAC-G-GTGTGAT-AGAT------------TATC-TACAC-CCTGGT-AAATTCATTCCAGTCTGAGTTGTATGGCAAT-GTACCGGCTTCGAA-----TCTGTTTCCTTTA-------------------------------------ATGGACACTTAATGAAT----------CTGACCTCAAA-TC-AGGTAGGACTACCCGCT-GAACTTAAGC---------------------------------------------------------------------------ATCCTAGTAACTGCG-AGTGAAGCG-GGAAA-AGCTCAAATTT-AAAATCTGGCA---GCCTT--GGCTGTCCGAGTTGTAATCTGGAGAAGCATTTTCGGTGCAGGACCGTGTACAAGTCTCTTGGAATGGAGCATCATAGAGGGTGAGAATCCCG-TCTTTGACATGGA--CTACCTGTGCTT-TGTGATATGC-TCTCAAAGAGTCGAGTTGTTTGGGAATGCAGCTCAAAATGGGTGGTAAATTCCATCTAAAGCTAAATATTGGCGAGAGACCGATAGCGAACAAGTACCGTGAGGGAAAGATGAAAAGCACTTTGGAAAGAGAGTTAAACAGTACGTGAAATTGTTGAAAGGGAAAC-GCTTGAAGTCAGCCGC-GTTGGCTAGGATTCAGCTGGG--C-TT--CT--TAGCCTAGTGTACTTCCTT--GTTAACGGGTCAACATCAATTTCAGTCAGTGGATAAGGGTAAGGGGAATGTGGCACCTCC----GGGTGTG-TTATAGCCT-CTTACCGTATACACTTACTGGGATTGAGGTCTGCAGCAA-CT-------------------------------------TGTTGCTTAGGATGTTGGCATAATGGCTTTAAGCGACCCGTCTTGAAACACGGA-CCAAGGAGTCTAACATGCCCGCGAGTGTTAGGGTGG-AAAACCCTTGCGCGTAATGAAAGTGAAAGTTGGGA--CCTCTGTCAT--GGGGGGCACCGACGCCCGGTCCTGAACTTCTGTGACGGTACTGCGGTAGAGCGTGTATGTTGGGACCCGAAAGATGGTGAACTATGCCTGAATAGGGT-GAAGCCAGAGGAAACTCTGGT-GGAGGCTCGTAGC-GATTCTGACGTGCAAATC-GATCGTCAAATTTGGGTATAGGGGCGAAAGACTAATCGAACCATCTAGTAGCTGGTTCCTGCCGAAGTTT--CCCTCAGGATAGCAGAAACTCA-TATCAGATT-TATGTGGTAAAGCGAATGATTAGAGGCCTTGGGGTTGAAACAACCTTAACCTATTCTCAAACTTTAAATATGTAAGAACAAGCCGTCTCTTAG--TTGGACCGCT-TGGCGATTGAGAGTTTCTAGTGGGCC-ATTTTTGGTAAGCAGAACTGGCGATGCGGGATGAACCGAACGCGAGGTTAAGGTGCCGGAATGCACGCTCATCAGACACTA-CAAAAGGTGTTAGTTCATCTAGACAGC-AGGACGGTGGCCATGGAAGTCGGAATCCGCTAAGGAGTGTGTAACAACTCACCTGCCGAATGGAACTAGCCCTGA-AAATGGATGGCGCTCAAGCGTGCTACC---CATACCTCG-CCGTCAGTGTTGAAGTGACGCACTGACGAGTAGGCAGGCGTGGGAG---------------------------------------------------------------------------------------------------------------------------------------------------------------------------------------------------------------------------------------------------------------------------------------------------------------------------------------------------------------------------------------------------------------------------------------------------------------------------------------------------------------------------------------------------------------------------------------------------------------------------------------------------------------------------------------------------------------------------------------------------------------------------------------------------------------------------------------------------------------------------------------------------------------------------------------------------------------------------------------------------------------------------------------------------------------------------------------------------------------------------------------------------------------------------------------------------------------------------------------------------------------------------------------------------------------------------------------------------------------------------------------------------------------------------------------------------------------------------------------------------------------------------------------------------------------------------------------------------------------------------------------------------------------------------------------------------------------------------------------------------------------------------------------------------------------------------------------------------------------------------
>Rickenella_danxiashanensis_GDGM45513 Concatenation of 5 sequences
-ACTGTGAAACTGCGAATGGCTCATTAAATCAGTTATAGTTTATTTGATGGTACTTTGCTACAT-GGATAACTGTGGTAATTCTAGAGCTAATACATGCAATCAAGCCCCGACT-TCTGGGAGGGGTGTATTTATTAGATAAAAAACCAACGCGGTTCGCCGCTCCCTTGGTGATTCATAATAACTTCTCGAATCGCATGGCCTTGCGC--CGGCGATGCTTCATTCAAATATCTGCCCTATCAACTTTCGATGGTAGGATAGAGGCCTACCATGGTTTCAACGGGTAACGGGGAATAAGGGTTCGATTCCGGAGAGGGAGCCTGAGAAACGGCTACCACATCCAAGGAAGGCAGCAGGCGCGCAAATTACCCAATCCCGACAC-GGGGAGGTAGTGACAATAAATAACAATATAGGGCTCTTTTGGGCCTTATAATTGGAATGAGTACAATTTAAATCCCTTAACGAGGAACAATTGGAGGGCAAGTCTGGTGCCAGCAGCCGCGGTAATTCCAGCTCCAATAGCGTATATTAAAGTTGTTGCAGTTAAAAAGCTCGTAGTTGAACTTCAGACCTGGCCGGGCGGTCTGCCTAC-CGGCATGTACT-GTCTGGCCGGGCCTTACC-TCTTGGTGAGCCGGCATGCCCTTTACTGGGTGTGTCGGGGAACCAGGACTTTTACCTTGAGAAAATTAGAGTGTTCAAAGCAGGCCTATGCCCGAATACATTAGCATGGAATAATAAAATAGGACGTGCGGTTCTATTTTGTTGGTTTCTAGAGTCGCCGTAATGATTAATAGGGATAGTTGGGGGCATTAGTATTCAGTTGCTAGAGGTGAAATTCTTGGATTTACTGAAGACTAACTTCTGCGAAAGCATTTGCCAAGGATGTTTTCATTAATCAA-GAACGAAGGTTAGGGGATCGAAAACGATCAGATACCGTTGTAGTCTTAACAGTAAACTATGCCGACTAGGGATCGGGCGAACTCACTT-TTATGTGTCGCTCGGCACCTTACGAGAAATCAAAGTCTTTGGGTTCTGGGGGGAGTATGGTCG-CAAGGCTGAAACTTAAAGGA----------------------------------------------------AG-------TGG-------------------------GTT-G-ATGCTGGCC--------------------------------------------------------------------------------------------------------------------------------------------TGCGTAA--------------------------------------------------------------------------------------------------------CACCAGG-CA--TGTGCTCG---------------------------C-CC-GCTC-----------AT---CATT-C--------AACA---CC------TGTGCACCTT------------------------------------G-ATTCA-------------ATTACCCTCCA---------------TTAACTTGGAGCCGTTCCCACT--------------------------------------TGGCGAAAGCA-GAGT---------------------------------TGGTTGAGCCGGGGTAGATTG-TTTCA----------------C-TT------------------------------TACACA-TA-CACCATTA---------------CAAGTTTAG-TAGAAGGT-AACC----GCCGTTAA----GGCA-----AAAACTT----AATACAATTTTCAACAACGGATTTCTTGGCTCTGGCATGGAGGAGGAAGGCAG-GGAAATGCGATAAGTAATGTGAATTGCCGAATTCAGTGATTCATGGAATCTTTGAACGCACCTTGCGGTCCTTGG-TAT-TCCGAGGAGCATGCCTGTTTGAGCGTCATG-AAATTATCCACC------TCTTCTTGC--------TTTTGCGGCT-----------GGAAGTAGG---CTTGGAT-TTGGGAGTTT----------TGCTGG------------------TTTA----------------ACAATCG-GCTCTC-CTTGAATGCATT-----A--GCTGGAC---------TTTCCGATTTAATA--------AACGGTTCAC-G-GTGTGAT--AAC------------TATC-TACGC-CTGA---TAAATCCGTC------------TT-AAGTCT-GGTCAAGCTTCTAA------TTTGTTTGTCCT------TT--TGGACTAACACTTT----------------------CTTAAGAT----------CTGACCTCAAA-TC-AG----------------------------------------------------------------------------------------------------------------------------------------------------------------------------------------------------------------------------------------------------------------------------------------------------------------------------------------------------------------------------------------------------------------------------------------------------------------------------------------------------------------------------------------------------------------------------------------------------------------------------------------------------------------------------------------------------------------------------------------------------------------------------------------------------------------------------------------------------------------------------------------------------------------------------------------------------------------------------------------------------------------------------------------------------------------------------------------------------------------------------------------------------------------------------------------------------------------------------------------------------------------------------------------------------------------------------------------------------------------------------------------------------------------------------------------------------------------------------------------------------------------------------------------------------------------------------------------------------------------------------------------------------------------------------------------------------------------------------------------------------------------------------------------------------------------------------------------------------------------------------------TGCGGACTGGTCAAGAACTTGGCGCTCATGGCCACGATCTCCGTCGGTTCCTTATCTGCACCAGTCATCGAATTTTTGGAAGAATGGGGCCTAGAATCCCTAGAGGAAAATGCGCATTCAGCTATCCCGCTCACAAAGGTGTTTGTAAATGGCGTATGGATGGGTGTTCATCG-TGACCCAGCGAATTTGGTCAGGACGATCAAAAAGCTTCGGAGGAAGGACGACATCAGTCCAGAAGTCTCTGTGGTTCGCGACATTCGCGAAAAGGAGCTGCGCTTGTACACCGACGCCGGTCGTGTTTGTCGCCCTCTCTTTATTGTGGAAAACCAACAATTAGTACTAACGAAGAAGAACATCAAGTGGCTCAATCTGGGATACCGTGACGACGA------------------------------------------------TGAG------------------------------------------------------------------------AAACAAGAGTCATACAAGTGGGACGCACTCGTGAAAGGCGGAGTCATTGAGTATCTGGACGCGGAGGAGGAGGAGACGGTTATGATCTGCATGATGCCTGAGGATTTGGAGAATTCGCGGTTGATGGCGCAGGGTATCGATCCGCATGCGAAC------GATGGAGAGTTCGACCCCGCGGCCAGGCTGAAGGCGCCAAC------TACTGCGCATATATGGACGCATTGTGAGATTCACCCTAGCATGATTCTTGGCATATGTGCCAGTATTATTCCTTTCCCAGACCACAATCAGGTAAATTATGGATGCTTTTG-ATCAAAATTTAAGT--TCTGAC---------AT-ATTTTAGTCACCACGAAACACATAC-------------------------------------------------------------------------------------------CTCCTTGCCTTCACTCTTGGTGTCCGTCAACTCATCGTCGCCGTGAACAAGATGGACACGACTAAGGTTCGTTA-TCAAAAAATTTAGCA---TGGCGGCATTTCA--A-TAAGCTAAC-----------ATTTTTAACAGTGGTCTGAGGATCGGTTCAACGAAATTGTCAAGGAAACTTCCAACTTCATTAAAAAGGTTGGCTACAACCCCAAATCAGTTGCTTTCGTTCCAATTTCAGGTTGGCACGGTGACAACATGATTGAGGAGTCCGCAAAGTTAGTAAAC--ATATCTGCTTGAGTTT--------GTGATAAACTGACCAAACC-----ATACAAAAGCATGCCATGGTATAAGGGTTGGACCAAAGAGGGCAAAG------------GTGGCGCTGTTGTG-AAGGGCAAGACACTCCTCGATGCTATTGATGCCATCGAACCTCCAGTCCGACCTTCCGACAAGCCTCTCCGTCTTCCACTCCAGGATGTGTACAAGATTGG
>Rickenella_fibula_13109 Concatenation of 5 sequences
TACTGTGAAACTGCGAATGGCTCATTAAATCAGTTATAGTTTATTTGATGGTACTTTGCTACAT-GGATAACTGTGGTAATTCTAGAGCTAATACATGCAATCAAGCCCCGACT-TCTGGAAGGGGTGTATTTATTAGATAAAAAACCAACGCGGTTCGCCGCTCCCTTGGTGATTCATAATAACTTCTCGAATCGCATGGCCTTGCGC--CGGCGATGCTTCATTCAAATATCTGCCCTATCAACTTTCGATGGTAGGATAGAGGCCTACCATGGTTTCRACGGGTAACGGGGAATAAGGGTTCGATTCCGGAGAGGGAGCCTGAGAAACGGCTACCACATCCAAGGAAGGCAGCAGGCGCGCAAATTACCCAATCCCGACAC-GGGGAGGTAGTGACAATAAATAACAATATAGGGCTCTTTTGGGCCTTATAATTGGAATGAGTACAATTTAAATCCCTTAACGAGGAACAATTGGAGGGCAAGTCTGGTGCCAGCAGCCGCGGTAATTCCAGCTCCAATAGCGTATATTAAAGTTGTTGCAGTTAAAAAGCTCGTAGTTGAACTTCAGACCTGGCTGGGCGGTCTGCCTAA-CGGTATGTACT-GTCTGGCCGGGCCTTACC-TCTTGGTGAGCCGGCATGCCCTTTACTGGGTGTGTCGGGGAACCAGGACTTTTACCTTGAGAAAATTAGAGTGTTCAAAGCAGGCCTATGCCCGAATACATTAGCATGGAATAATAAAATAGGACGTGCGGTTCTATTTTGTTGGTTTCTAGAGTCGCCGTAATGATTAATAGGGATAGTTGGGGGCATTAGTATTCAGTTGCTAGAGGTGAAATTCTTGGATTTACTGAAGACTAACTTCTGCGAAAGCATTTGCCAAGGATGTTTTCATTAATCAA-GAACGAAGGTTAGGGGATCGAAAACGATCAGATACCGTTGTAGTCTTAACAGTAAACTATGCCGACTAGGGATCGGGCGATCTCACTT-TTATGTGTCGCTCGGCACCTTACGAGAAATCAAAGTCTTTGGGTTCTGGGGGGAGTATGGTCG-CAAGGCTGAAACTTAAAGGAA-TGAC-------------------------------------------------------------------------------------------------------------------------------------------------------------------------------------------------------------------------------------------------------------------------------------------------------------------------------------------------------------------------------------------------------------------------------------------------------------------------------------------------------------------------------------------------------------------------------------------------------------------------------------------------------------------------------------------------------------------------------------------------------------------------------------------------------------------------------------------------------------------------------------------------------------------------------------------------------------------------------------------------------------------------------------------------------------------------------------------------------------------------------------------------------------------------------------------------------------------------------------------------------------------------------------------------------------------------------------------------------------------------------------------------------------------------------------------------------------------------------------------------------------------------------------------------------------CCTAGTAACTGCG-AGTGAAGCG-GGAAA-AGCTCAAATTT-AAAATCTGGCG---GTCAT---GCCGTCCGAGTTGTAATCTGGAGAAGCGTTTTCCGTGTTGGACCGTGTACAAGTCTCTTGGAACAGAGCGTCATAGAGGGTGAGAATCCCG-TCTTTGACACGGA--CTACCAATGCTT-TGTGATACGC-TCTCAAAGAGTCGAGTTGTTTGGGAATGCAGCTCAAAATGGGTGGTAAATGCCATCTAAAGCTAAATATTGGCGAGAGACCGATAGCGAACAAGTACCGTGAGGGAAAGATGAAAAGCACTTTGGAAAGAGAGTTAAACAGTACGTGAAATTGTTGAAAGGGAAAC-GCTTGAAGTCAGTCGC-GTTGTCTGGGACTCAGCCTTG--C-TT--CT----GCATGGTGTATTTCCTG--GTTAACGGGCCAACATCGATTTTGGTCGGTGGATAAAGTCAAGAGGAATGTGGCACCTTC----GGGTGTG-TTATAGCCT-CTTGTCGGATGCATCGACTGGGATCGAGGATCGCAGCACGCC-T--TT-TT-GGCCGGGGT---TCG--CCCACGTA--ACGTGCTTAGGATGTTGGCATAATGGCTTTAATCGACCCGTCTTGAAACACGGA-CCAAGGAGTCTAACATGCCCGCGAGTGTTAGGGTGG-AAAACCCTTGCGCGTAATGAAAGTGAAAGTTGGGA--CCTCTGTCAT--GGGGGGCACCGACGCCCGGCCTTGAACTTCTGTGACGGCGCCGCGGTAGAGCGTGTATGTTGGGACCCGAAAGATGGTGAACTATGCCTGAATAGGGC-GAAGCCAGAGGAAACTCTGGT-GGAGGCTCGTAGC-GATTCTGACGTGCAAATC-GATCGTCAAATTTGGGTATAGGGGCGAAAGACTAATCGAACC-------------------------------------------------------------------------------------------------------------------------------------------------------------------------------------------------------------------------------------------------------------------------------------------------------------------------------------------------------------------------------------------------------------------------------------------------------------------------------------------------------------------------------------------------------------------------------------------------------------------------------------------------------------------------------------------------------------------------------------------------------------------------------GCCGAGA-CCCCCGAAGGGCAGGCTTGCGGACTTGTCAAGAACTTGGCACTCATGGCTACGATCTCTGTCGGTTCCCTATCTGCACCAGTCATCGAATTCTTGGAAGAATGGGGTTTAGAATCCCTAGAAGAAAATGCGCATTCGGCTATCCCTCTTACGAAGGTGTTTGTGAACGGCGTGTGGATGGGTGTTCATCG-CGACCCAGCAAATTTGGTCAAGACAATCAAAAAGCTYCGCAGGAAGGACGACATCAGTCCAGAAGTGTCCGTGGTTCGCGACATTCGCGAGAAGGAACTGCGCTTGTACACCGACGCCGGTCGCGTTTGTCGCCCACTTTTCATTGTTGAAAACCAACAATTAGTTCTGACGAAGAAGCACATCAAATGGCTTAATCTGGGATACCGCGACGACGA------------------------------------------------TCCT------------------------------------------------------------------------GAACAAAAGCCGTACAAGTGGGAACAACTTGTTCATGGCGGAGTGATTGAGTATCTGGACGCAGAGGAGGAGGAAACAGTCATGATTTGCATGATGCCTGAGGATTTGGAGAATTCGCGGTTGATGGCGCAGGGTATCGATCCGCATGCGAAC------GATGGGGAGTTCGACCCTGCGGCAAGGCTGAAGGCGCCAAC------GACTGCGCATATATGGACCCACTGTGAAATTCATCCTAGCATGATCCTTGGCATTTGCGCCAGTATTATTCCGTTCCCAGATCACAATCAGGTAATTTATGGATTCTTTTCGATGGAAATATGGTT--TCTGAC---------ATAATTTTAGTCACCACGAAACACATACCAATCTG---------------------------------------------------------------------------------------------------------------------------------------------------------------------------------------------------------------------------------------------------------------------------------------------------------------------------------------------------------------------------------------------------------------------------------------------------------------------------------------------------------------------------------------------------------------------------------------------------------------------
>Rickenella_fibula_H6059291 Concatenation of 5 sequences
TACTGTGAAACTGCGAATGGCTCATTAAATCAGTTATAGTTTATTTGATGGTACTTTGCTACAT-GGATAACTGTGGTAATTCTAGAGCTAATACATGCAATCAAGCCCCGACT-TCTGGAAGGGGTGTATTTATTAGATAAAAAACCAACGCGGTTCGCCGCTCCCTTGGTGATTCATAATAACTTCTCGAATCGCATGGCCTTGCGC--CGGCGATGCTTCATTCAAATATCTGCCCTATCAACTTTCGATGGTAGGATAGAGGCCTACCATGGTTTCAACGGGTAACGGGGAATAAGGGTTCGATTCCGGAGAGGGAGCCTGAGAAACGGCTACCACATCCAAGGAAGGCAGCAGGCGCGCAAATTACCCAATCCCGACAC-GGGGAGGTAGTGACAATAAATAACAATATAGGGCTCTTTTGGGCCTTATAATTGGAATGAGTACAATTTAAATCCCTTAACGAGGAACAATTGGAGGGCAAGTCTGGTGCCAGCAGCCGCGGTAATTCCAGCTCCAATAGCGTATATTAAAGTTGTTGCAGTTAAAAAGCTCGTAGTTGAACTTCAGACCTGGCTGGGCGGTCTGCCTAA-CGGCATGTACT-GTCTGGCCGGGCCTTACC-TCTTGGTGAGCCGGCATGCCCTTTACTGGGTGTGTCGGGGAACCAGGACTTTTACCTTGAGAAAATTAGAGTGTTCAAAGCAGGCCTATGCCCGAATACATTAGCATGGAATAATAAAATAGGACGTGCGGTTCTATTTTGTTGGTTTCTAGAGTCGCCGTAATGATTAATAGGGATAGTTGGGGGCATTAGTATTCAGTTGCTAGAGGTGAAATTCTTGGATTTACTGAAGACTAACTTCTGCGAAAGCATTTGCCAAGGATGTTTTCATTAATCAA-GAACGAAGGTTAGGGGATCGAAAACGATCAGATACCGTTGTAGTCTTAACAGTAAACTATGCCGACTAGGGATCGGGCGATCTCACTT-TTATGTGTCGCTCGGCACCTTACGAGAAATCAAAGTCTTTGGGTTCTGGGGGGAGTATGGTCG-CAAGGCTGAAACTTAAAGGAA-TGACGGACGAGT-------------------TTG---------------AAG-------TGG-------------------------GTTTG-ATGCTGGCC--------------------------------------------------------------------------------------------------------------------------------------------TGCGTAA--------------------------------------------------------------------------------------------------------CACCAGG-CA--TGTGCTCG--------------------------CC-CC-GCTC-----------AT-C-CACT-C--------AACA---CC------TGTGCACCTT----------------------------------TGA-GGCAA-------------TTTGCCCTCCA---------------TTAACTTGGAGCCGTTCCCTTTGC------------------------------------TTTCACGAGCTAGA------------------------------------GGTTGAGCCRGGGCGAATTG-TTTCA----------------C-TT------------------------------TACACA-TA-CACCATTA---------------AAAGTTTAG-TAGAATGT-AACC----GCCGTTAA----GGCA-----AAAACTT----AATACAACTTTCAACAACGGATCTCTTGGCTCTCGCATCGATGAAGAACGCAG-CGAAATGCGATAAGTAATGTGAATTGCAGAATTCAGTGAATCATCGAATCTTTGAACGCACCTTGCGCTCCTTGG-TAT-TCCGAGGAGCATGCCTGTTTGAGTGTCATG-AAATTCTCAACC------TCTTCTTGC---------TTTGCGGCT-----------TGAAGTAGG---CTTGGAT-TTGGGAGCTT----------TGCTGG------------------TTTC----------------ACAATCG-GCTCTC-CTTGAATGTATT-----A--GCTGGAC---------TTTCCGATTTAAT---------AGCGGTTCAC-G-GTGTGAT--AAC------------TATC-TACGC-CTGA---TAAATCCGTC-----------TTT-GAGTCT-GGTYGAGCTTCTAA------TCAGTTCGTCCW------TYGCTGGGCAAACACTT------------------------TTAAGAT----------CTGACCTCAAA-TC-AGGTAGGACTACCCGCT-GAACTTAAGC---------------------------------------------------------------------------ATCCTAGTAACTGCG-AGTGAAGCG-GGAAA-AGCTCAAATTT-AAAATCTGGCG---GTTAT---GCCGTCCGAGTTGTAATCTGGAGAAGCGTTTTCCGTGTTGGACCGTGTACAAGTCTCTTGGAACAGAGCGTCATAGAGGGTGAGAATCCCG-TCTTTGACACGGA--CTACCAATGCTT-TGTGATACGC-TCTCAAAGAGTCGAGTTGTTTGGGAATGCAGCTCAAAATGGGTGGTAAATGCCATCTAAAGCTAAATATTGGCGAGAGACCGATAGCGAACAAGTACCGTGAGGGAAAGATGAAAAGCACTTTGGAAAGAGAGTTAAACAGTACGTGAAATTGTTGAAAGGGAAAC-GCTTGAAGTCAGTCGC-GTTGTCTGGGACTCAGCCTTG--C-TT--CT----GCATGGTGTATTTCCTG--GTTAACGGGCCAACATCGATTTYGGTCGGTGGATAAAGTCGAGAGGAATGTGGCACCTTC----GGGTGTG-TTATAGCCT-CTYGTCGGATGCATCGACTGGGATCGAGGATCGCAGCACGCC-T--TT-TT-GGCCGGGGT---TCG--CCCACGTA--ACGTGCTTAGGATGTTGGCATAATGGCTTTAATCGACCCGTCTTGAAACACGGA-CCAAGGAGTCTAACATGCCCGCGAGTGTTAGGGTGG-AAAACCCTTGCGCGTAATGAAAGTGAAAGTTGGGA--CCTCTGTCAT--GGGGGGCACCGACGCCCGGCCTTGAACTTCTGTGACGGCGCCGCGGTAGAGCGTGTATGTTGGGACCCGAAAGATGGTGAACTATGCCTGAATAGGGC-GAAGCCAGAGGAAACTCTGGT-GGAGGCTCGTAGC-GATTCTGACGTGCAAATC-GATCGTCAAATTTGGGTATAGGGGCGAAAGACTAATCGAACCATCTAGTAGCTGGTTCCTGCCGAAGTTT--CCCTCAGGATAGCAGAAACTCG-TATCAGATT-TATGTGGTAAAGCGAATGATTAGAGGCCTTGGGGTTGAAACAACCTTAACCTATTCTCAAACTTTAAATATGTAAGAACAAGCCGTCTCTTAG--TTGGACCGCT-TGGCGATTGAGAGTTTCTAGTGGGCC-ATTTTTGGTAAGCAGAACTGGCGATGCGGGATGAACCGAACGCGAGGTTAAGGTGCCGGAATACACGCTCATCAGACACCA-CAAAAGGTGTTAGTTCATCTAGACAGC-AGGACGGTGGCCATGGAAGTCGGAATCCGCTAAGGAGTGTGTAACAACTCACCTGCCGAAT-GAACTAGCCCTGA-AAATGGATGGCGCTCAAGCGTGTTACC---CATACCTCG-CCGTCAGCGTTGAAGTGACGCGCTGACGAGTAGGCAGGCGTGGAGGT-CAGTGAAGAAG------------------------------------------------------------------------------------------------------------------------------------------------------------------------------------------------------------------------------------------------------------------------TGTCCCGCCGAGA-CCCCGGAAGGGCAGGCTTGCGGACTTGTCAAGAACCTGGCACTCATGGCTACCATCTCTGTCGGTTCCCTATCTGCACCAGTCATCGAATTCTTGGAAGAATGGGGTTTAGAATCCCTAGAAGAAAATGCGCATTCAGCTATCCCTCTTACAAAAGTKTTTGTGAATGGCGTGTGGATGGGTGTTCATCG-CGACCCAGCAAATTTGGTCAAGACAATCAAAAAGCTTCGCAGGAAGGACGACATCAGTCCAGAAGTATCCGTGGTTCGCGACATTCGCGAGAAGGAACTACGCTTGTACACCGACGCCGGTCGCGTTTGTCGCCCACTTTTTATTGTTGAAAATCAACAATTAGTTCTAACGAAGAAGCACATCAAGTGGCTCAATCTAGGATACCGTGACGACGA------------------------------------------------TCCT------------------------------------------------------------------------GAACAAAAGCCGTACAAGTGGGAACAACTTGTTCATGGCGGAGTGATTGAGTATCTGGACGCTGAGGAGGAGGAAACTGTCATGATCTGCATGATGCCTGAGGATTTGGAGAATTCGCGGTTGATGGCTCAGGGTATCGATCCGCATGCGAAC------GATGGTGAGTTCGACCCTGCGGCGAGACTGAAGGCTCCAAC------GACTGCGCATATATGGACCCACTGTGAAATTCATCCTAGCATGATCCTTGGCATTTGCGCCAGTATTATTCCGTTCCCAGATCACAATCAGGTAATTTATGGATTTTTTGGGATGGAAATTGTGTT--CCTGAC---------ATAACTTTAGTCACCACGAAACACATACCAATCTG---------------------------------------------------------------------------------------------------------------------------------------------------------------------------------------------------------------------------------------------------------------------------------------------------------------------------------------------------------------------------------------------------------------------------------------------------------------------------------------------------------------------------------------------------------------------------------------------------------------------
>Rickenella_fibula_HBK012 Concatenation of 5 sequences
[truncated: 784,461 more chars]
