# Supplementary material for: Phylogenetic Assessment of Understudied Families in Hymenochaetales (Basidiomycota, Fungi)—Reporting Uncovered Species and Reflecting the Recent Taxonomic Updates in the Republic of Korea
Source: J Microbiol. 2024 May 16;62(6):429–47. doi: 10.1007/s12275-024-00120-5 (PMC11224081; doi:10.1007/s12275-024-00120-5)
Supplement: Supplementary file 3 — Supplementary file3 (XLSX 11 KB) [file 12275_2024_120_MOESM3_ESM.xlsx]

## Sheet: Sheet1
Table S1. Comparision of Peniophorella basidiospore measurements.
Basidiospore measurements (µm)
Species	Peniophorella odontiiformis (≡ P. odontiaeformis)		Peniophorella rude
	Length	Width	Length	Width
	7.5–9	3.5–5	9–10	6	(Larsson, 2007)
Specimens	SFC20150108-37		SFC20160906-22
	Length	Width	Length	Width
	7.326	4.117	7.246	4.328
	7.383	4.491	7.425	4.202
	7.484	4.417	7.555	4.984
	7.522	4.537	7.905	4.172
	7.592	4.42	8.367	4.176
	7.721	4.349	8.754	4.04
	7.75	4.322	8.827	4.126
	8.341	4.43	8.839	4.185
	8.57	4.323	9.127	4.396
	8.88	4.338	10.517	4.056
Average	7.8569	4.3744	8.4562	4.2665
